# Supplementary material for: A longitudinal plasma lipidomics dataset from children who developed islet autoimmunity and type 1 diabetes
Source: Sci Data. 2018 Nov 13;5:180250. doi: 10.1038/sdata.2018.250 (PMC6233478; doi:10.1038/sdata.2018.250)
Supplement: Supplementary file 1 [file sdata2018250-isa1.zip]

Archive with 3 entries (3 files):
- i_Investigation.txt
- s_Lamichhane260A_study.txt
- a_Lamichhane260A_assay.txt
