# Supplementary material for: A longitudinal plasma lipidomics dataset from children who developed islet autoimmunity and type 1 diabetes
Source: Sci Data. 2018 Nov 13;5:180250. doi: 10.1038/sdata.2018.250 (PMC6233478; doi:10.1038/sdata.2018.250)
Supplement: Supplementary file 1 [file sdata2018250-isa1.zip › i_Investigation.txt]

# Investigation File generated for Scientific Data with Investigation File Authoring Tool version 0.1.0 on 02/11/2018 - This metadata file is CC0
ONTOLOGY SOURCE REFERENCE
Term Source Name	NCBITaxon	UBERON	OBI	EFO	CMO	ERO
Term Source File	http://data.bioontology.org/ontologies/NCBITAXON	http://data.bioontology.org/ontologies/UBERON	http://data.bioontology.org/ontologies/OBI	http://data.bioontology.org/ontologies/EFO	http://data.bioontology.org/ontologies/CMO	http://data.bioontology.org/ontologies/ERO
Term Source Version	2016AB	releases/2014-06-15	2014-08-18	2.101	2.41	2013-08-02
Term Source Description	National Center for Biotechnology Information (NCBI) Organismal Classification	Uber Anatomy Ontology	Ontology for Biomedical Investigations	Experimental Factor Ontology	Clinical Measurement Ontology	Eagle-I Research Resource Ontology
INVESTIGATION
Investigation Identifier
Investigation Title
Investigation Description
Investigation Submission Date
Investigation Public Release Date
INVESTIGATION PUBLICATIONS
Investigation PubMed ID
Investigation Publication DOI
Investigation Publication Author List
Investigation Publication Title
Investigation Publication Status
Investigation Publication Status Term Accession Number
Investigation Publication Status Term Source REF
INVESTIGATION CONTACTS
Investigation Person Last Name
Investigation Person Mid Initials
Investigation Person First Name
Investigation Person Address
Investigation Person Phone
Investigation Person Fax
Investigation Person Email
Investigation Person Affiliation
Investigation Person Roles
Investigation Person Roles Term Accession Number
Investigation Person Roles Term Source REF
STUDY
Study Identifier	10.1038/sdata.2018.250
Study Title	A longitudinal plasma lipidomics dataset from children who developed islet autoimmunity and type 1 diabetes
Study Submission Date	01/06/2018
Study Public Release Date	13/11/2018
Study Description	http://www.nature.com/articles/sdata2018250#abstract
Study File Name	s_Lamichhane260A_study.txt
Comment[Subject Keywords]	//;////;//
Comment[Manuscript Licence]	CC BY-4.0
Comment[Experimental Metadata Licence]	CC0
Comment[Supplementary Information File Name]		Supplementary Information
Comment[Supplementary Information File Type]	x-zip-compressed	vnd.openxmlformats-officedocument.wordprocessingml.document
Comment[Supplementary Information File URL]	http://www.nature.com/articles/sdata2018250#supplementary-information	http://www.nature.com/articles/sdata2018250#supplementary-information
Comment[Data Repository]	MetaboLights
Comment[Data Record Accession]	MTBLS620
Comment[Data Record URI]	http://identifiers.org/metabolights:MTBLS620
STUDY DESIGN DESCRIPTORS
Study Design Type	disease state design	observational design	longitudinal study design
Study Design Type Term Accession Number	OBI:0001293	http://www.ebi.ac.uk/efo/EFO_0000629	""
Study Design Type Term Source REF	OBI	EFO	""
STUDY PUBLICATIONS
Study PubMed ID	""
Study Publication DOI	doi:10.1038/s41598-018-28907-8
Study Publication Author List	""
Study Publication Title	""
Study Publication Status	published
Study Publication Status Term Accession Number	
Study Publication Status Term Source REF	
STUDY FACTORS
Study Factor Name	age in months	disease status	antibody status
Study Factor Type	age	disease stage	autoantibody measurement
Study Factor Type Term Accession Number	PATO:0000011	OBI:0000278	CMO:0002106
Study Factor Type Term Source REF	OBI	OBI	CMO
STUDY ASSAYS
Study Assay Measurement Type	lipid
Study Assay Measurement Type Term Accession Number	CHEBI:18059
Study Assay Measurement Type Term Source REF	EFO
Study Assay Technology Type	liquid chromatography-tandem mass spectrometry
Study Assay Technology Type Term Accession Number	CHMO:0000701
Study Assay Technology Type Term Source REF	OBI
Study Assay Technology Platform	instrument; manufacturer
Study Assay File Name	a_Lamichhane260A_assay.txt
STUDY PROTOCOLS
Study Protocol Name	Study design	Sample preparation and UHPLC-MS analysis	Data pre-processing
Study Protocol Type	specimen collection process	liquid chromatography-tandem mass spectrometry	data pre-processing operation
Study Protocol Type Term Accession Number	OBI:0000659	CHMO:0000701	ERO:0100312
Study Protocol Type Term Source REF	EFO	OBI	ERO
Study Protocol Description			
Study Protocol URI	""	""	""
Study Protocol Version			
Study Protocol Parameters Name	""	instrument; manufacturer	""
Study Protocol Parameters Name Term Accession Number	""	""	""
Study Protocol Parameters Name Term Source REF	""	""	""
Study Protocol Components Name	""	""	""
Study Protocol Components Type	""	""	""
Study Protocol Components Type Term Accession Number	""	""	""
Study Protocol Components Type Term Source REF	""	""	""
STUDY CONTACTS
Study Person Last Name	Lamichhane	Ahonen	Dyrlund	Siljander	Hyöty	Ilonen	Toppari	Veijola	Hyötyläinen	Knip	Orešič
Study Person First Name	Santosh	Linda	Thomas Sparholt	Heli	Heikki	Jorma	Jorma	Riitta	Tuulia	Mikael	Matej
Study Person Mid Initials											
Study Person Email	""	""	""	""	""	""	""	""	""	mikael.knip@helsinki.fi	matej.oresic@utu.fi
Study Person Phone											
Study Person Fax											
Study Person Address											
Study Person Affiliation	Turku Centre for Biotechnology, University of Turku and Åbo Akademi University, Turku 20520, Finland	Steno Diabetes Center Copenhagen, 2820 Gentofte, Denmark	Steno Diabetes Center Copenhagen, 2820 Gentofte, Denmark	Children’s Hospital, University of Helsinki and Helsinki University Hospital, 00290 Helsinki, Finland	Faculty of Medicine and Life Sciences, University of Tampere, Tampere, Finland	Immunogenetics Laboratory, Institute of Biomedicine, University of Turku, Turku, Finland	Institute of Biomedicine, Centre for Integrative Physiology and Pharmacology, University of Turku, Turku, Finland	Department of Paediatrics, PEDEGO Research Unit, Medical Research Centre, University of Oulu, Oulu, Finland	Department of Chemistry, Örebro University, 702 81 Örebro, Sweden	Children’s Hospital, University of Helsinki and Helsinki University Hospital, 00290 Helsinki, Finland	Turku Centre for Biotechnology, University of Turku and Åbo Akademi University, Turku 20520, Finland
Study Person Roles											
Study Person Roles Term Accession Number											
Study Person Roles Term Source REF											
Comment[Study Person ORCID]	0000-0002-9292-3595	0000-0001-7704-3912								0000-0003-0474-0033	0000-0002-2856-9165
Comment[Funder]											
Comment[FundRef ID]											
Comment[Funder Term Source REF]											
Comment[Grant Identifier]											
