# Supplementary material for: A longitudinal plasma lipidomics dataset from children who developed islet autoimmunity and type 1 diabetes
Source: Sci Data. 2018 Nov 13;5:180250. doi: 10.1038/sdata.2018.250 (PMC6233478; doi:10.1038/sdata.2018.250)
Supplement: Supplementary file 1 [file sdata2018250-isa1.zip › s_Lamichhane260A_study.txt]

Source Name	Characteristics[organism]	Term Source REF	Term Accession Number	Characteristics[organism part]	Term Source REF	Term Accession Number	Protocol REF	Sample Name	Factor Value[age in months]	Factor Value[disease status]	Factor Value[antibody status]
Blood sample from a subset of DIPP children from the city of Tampere	Homo sapiens	NCBITaxon	NCBITaxon:9606	blood plasma	UBERON	UBERON:0001969	Study design	CO12_18months	18	Seroconverters	ICA
Blood sample from a subset of DIPP children from the city of Tampere	Homo sapiens	NCBITaxon	NCBITaxon:9606	blood plasma	UBERON	UBERON:0001969	Study design	CO12_24months	24	Seroconverters	ICA
Blood sample from a subset of DIPP children from the city of Tampere	Homo sapiens	NCBITaxon	NCBITaxon:9606	blood plasma	UBERON	UBERON:0001969	Study design	CO12_36months_i	36	Seroconverters	ICA
Blood sample from a subset of DIPP children from the city of Tampere	Homo sapiens	NCBITaxon	NCBITaxon:9606	blood plasma	UBERON	UBERON:0001969	Study design	CO12_36months_ii	36	Seroconverters	ICA
Blood sample from a subset of DIPP children from the city of Tampere	Homo sapiens	NCBITaxon	NCBITaxon:9606	blood plasma	UBERON	UBERON:0001969	Study design	CO13_12months	12	Control
Blood sample from a subset of DIPP children from the city of Tampere	Homo sapiens	NCBITaxon	NCBITaxon:9606	blood plasma	UBERON	UBERON:0001969	Study design	CO13_18months	18	Control
Blood sample from a subset of DIPP children from the city of Tampere	Homo sapiens	NCBITaxon	NCBITaxon:9606	blood plasma	UBERON	UBERON:0001969	Study design	CO13_24months	24	Control
Blood sample from a subset of DIPP children from the city of Tampere	Homo sapiens	NCBITaxon	NCBITaxon:9606	blood plasma	UBERON	UBERON:0001969	Study design	CO13_36months	36	Control
Blood sample from a subset of DIPP children from the city of Tampere	Homo sapiens	NCBITaxon	NCBITaxon:9606	blood plasma	UBERON	UBERON:0001969	Study design	C1_12months	12	T1D cases	GADA, IA-2A
Blood sample from a subset of DIPP children from the city of Tampere	Homo sapiens	NCBITaxon	NCBITaxon:9606	blood plasma	UBERON	UBERON:0001969	Study design	C1_18months	18	T1D cases	GADA, IA-2A
Blood sample from a subset of DIPP children from the city of Tampere	Homo sapiens	NCBITaxon	NCBITaxon:9606	blood plasma	UBERON	UBERON:0001969	Study design	C1_24months	24	T1D cases	GADA, IA-2A
Blood sample from a subset of DIPP children from the city of Tampere	Homo sapiens	NCBITaxon	NCBITaxon:9606	blood plasma	UBERON	UBERON:0001969	Study design	C1_36months	36	T1D cases	GADA, IA-2A
Blood sample from a subset of DIPP children from the city of Tampere	Homo sapiens	NCBITaxon	NCBITaxon:9606	blood plasma	UBERON	UBERON:0001969	Study design	CO33_12months	12	Control
Blood sample from a subset of DIPP children from the city of Tampere	Homo sapiens	NCBITaxon	NCBITaxon:9606	blood plasma	UBERON	UBERON:0001969	Study design	CO33_18months	18	Control
Blood sample from a subset of DIPP children from the city of Tampere	Homo sapiens	NCBITaxon	NCBITaxon:9606	blood plasma	UBERON	UBERON:0001969	Study design	CO33_24months	24	Control
Blood sample from a subset of DIPP children from the city of Tampere	Homo sapiens	NCBITaxon	NCBITaxon:9606	blood plasma	UBERON	UBERON:0001969	Study design	CO23_12months	12	Control
Blood sample from a subset of DIPP children from the city of Tampere	Homo sapiens	NCBITaxon	NCBITaxon:9606	blood plasma	UBERON	UBERON:0001969	Study design	CO23_18months	18	Control
Blood sample from a subset of DIPP children from the city of Tampere	Homo sapiens	NCBITaxon	NCBITaxon:9606	blood plasma	UBERON	UBERON:0001969	Study design	CO23_24months	24	Control
Blood sample from a subset of DIPP children from the city of Tampere	Homo sapiens	NCBITaxon	NCBITaxon:9606	blood plasma	UBERON	UBERON:0001969	Study design	CO23_36months	36	Control
Blood sample from a subset of DIPP children from the city of Tampere	Homo sapiens	NCBITaxon	NCBITaxon:9606	blood plasma	UBERON	UBERON:0001969	Study design	CO53_3months	3	Control
Blood sample from a subset of DIPP children from the city of Tampere	Homo sapiens	NCBITaxon	NCBITaxon:9606	blood plasma	UBERON	UBERON:0001969	Study design	CO53_6months	6	Control
Blood sample from a subset of DIPP children from the city of Tampere	Homo sapiens	NCBITaxon	NCBITaxon:9606	blood plasma	UBERON	UBERON:0001969	Study design	CO53_12months	12	Control
Blood sample from a subset of DIPP children from the city of Tampere	Homo sapiens	NCBITaxon	NCBITaxon:9606	blood plasma	UBERON	UBERON:0001969	Study design	CO53_36months	36	Control
Blood sample from a subset of DIPP children from the city of Tampere	Homo sapiens	NCBITaxon	NCBITaxon:9606	blood plasma	UBERON	UBERON:0001969	Study design	CO32_12months	12	Seroconverters	GADA
Blood sample from a subset of DIPP children from the city of Tampere	Homo sapiens	NCBITaxon	NCBITaxon:9606	blood plasma	UBERON	UBERON:0001969	Study design	CO32_18months	18	Seroconverters	GADA
Blood sample from a subset of DIPP children from the city of Tampere	Homo sapiens	NCBITaxon	NCBITaxon:9606	blood plasma	UBERON	UBERON:0001969	Study design	CO32_24months	24	Seroconverters	GADA
Blood sample from a subset of DIPP children from the city of Tampere	Homo sapiens	NCBITaxon	NCBITaxon:9606	blood plasma	UBERON	UBERON:0001969	Study design	CO32_36months	36	Seroconverters	GADA
Blood sample from a subset of DIPP children from the city of Tampere	Homo sapiens	NCBITaxon	NCBITaxon:9606	blood plasma	UBERON	UBERON:0001969	Study design	C2_12months	12	T1D cases	IAA
Blood sample from a subset of DIPP children from the city of Tampere	Homo sapiens	NCBITaxon	NCBITaxon:9606	blood plasma	UBERON	UBERON:0001969	Study design	C2_18months	18	T1D cases	IAA
Blood sample from a subset of DIPP children from the city of Tampere	Homo sapiens	NCBITaxon	NCBITaxon:9606	blood plasma	UBERON	UBERON:0001969	Study design	C2_24months	24	T1D cases	IAA
Blood sample from a subset of DIPP children from the city of Tampere	Homo sapiens	NCBITaxon	NCBITaxon:9606	blood plasma	UBERON	UBERON:0001969	Study design	C2_36months	36	T1D cases	IAA
Blood sample from a subset of DIPP children from the city of Tampere	Homo sapiens	NCBITaxon	NCBITaxon:9606	blood plasma	UBERON	UBERON:0001969	Study design	C3_6months	6	T1D cases	IAA, IA-2A
Blood sample from a subset of DIPP children from the city of Tampere	Homo sapiens	NCBITaxon	NCBITaxon:9606	blood plasma	UBERON	UBERON:0001969	Study design	C3_12months	12	T1D cases	IAA, IA-2A
Blood sample from a subset of DIPP children from the city of Tampere	Homo sapiens	NCBITaxon	NCBITaxon:9606	blood plasma	UBERON	UBERON:0001969	Study design	C3_24months	24	T1D cases	IAA, IA-2A
Blood sample from a subset of DIPP children from the city of Tampere	Homo sapiens	NCBITaxon	NCBITaxon:9606	blood plasma	UBERON	UBERON:0001969	Study design	C3_36months	36	T1D cases	IAA, IA-2A
Blood sample from a subset of DIPP children from the city of Tampere	Homo sapiens	NCBITaxon	NCBITaxon:9606	blood plasma	UBERON	UBERON:0001969	Study design	C4_12months	12	T1D cases	IAA, GADA, IA-2A
Blood sample from a subset of DIPP children from the city of Tampere	Homo sapiens	NCBITaxon	NCBITaxon:9606	blood plasma	UBERON	UBERON:0001969	Study design	C4_18months	18	T1D cases	IAA, GADA, IA-2A
Blood sample from a subset of DIPP children from the city of Tampere	Homo sapiens	NCBITaxon	NCBITaxon:9606	blood plasma	UBERON	UBERON:0001969	Study design	C4_24months	24	T1D cases	IAA, GADA, IA-2A
Blood sample from a subset of DIPP children from the city of Tampere	Homo sapiens	NCBITaxon	NCBITaxon:9606	blood plasma	UBERON	UBERON:0001969	Study design	C4_36months	36	T1D cases	IAA, GADA, IA-2A
Blood sample from a subset of DIPP children from the city of Tampere	Homo sapiens	NCBITaxon	NCBITaxon:9606	blood plasma	UBERON	UBERON:0001969	Study design	CO43_12months	12	Control
Blood sample from a subset of DIPP children from the city of Tampere	Homo sapiens	NCBITaxon	NCBITaxon:9606	blood plasma	UBERON	UBERON:0001969	Study design	CO43_18months	18	Control
Blood sample from a subset of DIPP children from the city of Tampere	Homo sapiens	NCBITaxon	NCBITaxon:9606	blood plasma	UBERON	UBERON:0001969	Study design	CO43_36months_i	36	Control
Blood sample from a subset of DIPP children from the city of Tampere	Homo sapiens	NCBITaxon	NCBITaxon:9606	blood plasma	UBERON	UBERON:0001969	Study design	CO43_36months_ii	36	Control
Blood sample from a subset of DIPP children from the city of Tampere	Homo sapiens	NCBITaxon	NCBITaxon:9606	blood plasma	UBERON	UBERON:0001969	Study design	CO42_12months	12	Seroconverters	IAA
Blood sample from a subset of DIPP children from the city of Tampere	Homo sapiens	NCBITaxon	NCBITaxon:9606	blood plasma	UBERON	UBERON:0001969	Study design	CO42_24months	24	Seroconverters	IAA
Blood sample from a subset of DIPP children from the city of Tampere	Homo sapiens	NCBITaxon	NCBITaxon:9606	blood plasma	UBERON	UBERON:0001969	Study design	CO42_36months_i	36	Seroconverters	IAA
Blood sample from a subset of DIPP children from the city of Tampere	Homo sapiens	NCBITaxon	NCBITaxon:9606	blood plasma	UBERON	UBERON:0001969	Study design	CO42_36months_ii	36	Seroconverters	IAA
Blood sample from a subset of DIPP children from the city of Tampere	Homo sapiens	NCBITaxon	NCBITaxon:9606	blood plasma	UBERON	UBERON:0001969	Study design	CO63_6months	6	Control
Blood sample from a subset of DIPP children from the city of Tampere	Homo sapiens	NCBITaxon	NCBITaxon:9606	blood plasma	UBERON	UBERON:0001969	Study design	CO63_12months	12	Control
Blood sample from a subset of DIPP children from the city of Tampere	Homo sapiens	NCBITaxon	NCBITaxon:9606	blood plasma	UBERON	UBERON:0001969	Study design	CO63_24months	24	Control
Blood sample from a subset of DIPP children from the city of Tampere	Homo sapiens	NCBITaxon	NCBITaxon:9606	blood plasma	UBERON	UBERON:0001969	Study design	CO63_36months	36	Control
Blood sample from a subset of DIPP children from the city of Tampere	Homo sapiens	NCBITaxon	NCBITaxon:9606	blood plasma	UBERON	UBERON:0001969	Study design	C5_18months	18	T1D cases	IAA, GADA
Blood sample from a subset of DIPP children from the city of Tampere	Homo sapiens	NCBITaxon	NCBITaxon:9606	blood plasma	UBERON	UBERON:0001969	Study design	C5_36months	36	T1D cases	IAA, GADA
Blood sample from a subset of DIPP children from the city of Tampere	Homo sapiens	NCBITaxon	NCBITaxon:9606	blood plasma	UBERON	UBERON:0001969	Study design	CO52_3months	3	Seroconverters	ICA
Blood sample from a subset of DIPP children from the city of Tampere	Homo sapiens	NCBITaxon	NCBITaxon:9606	blood plasma	UBERON	UBERON:0001969	Study design	CO52_6months	6	Seroconverters	ICA
Blood sample from a subset of DIPP children from the city of Tampere	Homo sapiens	NCBITaxon	NCBITaxon:9606	blood plasma	UBERON	UBERON:0001969	Study design	CO52_18months	18	Seroconverters	ICA
Blood sample from a subset of DIPP children from the city of Tampere	Homo sapiens	NCBITaxon	NCBITaxon:9606	blood plasma	UBERON	UBERON:0001969	Study design	CO52_36months	36	Seroconverters	ICA
Blood sample from a subset of DIPP children from the city of Tampere	Homo sapiens	NCBITaxon	NCBITaxon:9606	blood plasma	UBERON	UBERON:0001969	Study design	CO22_12months	12	Seroconverters	GADA
Blood sample from a subset of DIPP children from the city of Tampere	Homo sapiens	NCBITaxon	NCBITaxon:9606	blood plasma	UBERON	UBERON:0001969	Study design	CO22_18months	18	Seroconverters	GADA
Blood sample from a subset of DIPP children from the city of Tampere	Homo sapiens	NCBITaxon	NCBITaxon:9606	blood plasma	UBERON	UBERON:0001969	Study design	CO22_24months	24	Seroconverters	GADA
Blood sample from a subset of DIPP children from the city of Tampere	Homo sapiens	NCBITaxon	NCBITaxon:9606	blood plasma	UBERON	UBERON:0001969	Study design	CO22_36months	36	Seroconverters	GADA
Blood sample from a subset of DIPP children from the city of Tampere	Homo sapiens	NCBITaxon	NCBITaxon:9606	blood plasma	UBERON	UBERON:0001969	Study design	C6_12months	12	T1D cases	GADA
Blood sample from a subset of DIPP children from the city of Tampere	Homo sapiens	NCBITaxon	NCBITaxon:9606	blood plasma	UBERON	UBERON:0001969	Study design	C6_24months	24	T1D cases	GADA
Blood sample from a subset of DIPP children from the city of Tampere	Homo sapiens	NCBITaxon	NCBITaxon:9606	blood plasma	UBERON	UBERON:0001969	Study design	C6_36months	36	T1D cases	GADA
Blood sample from a subset of DIPP children from the city of Tampere	Homo sapiens	NCBITaxon	NCBITaxon:9606	blood plasma	UBERON	UBERON:0001969	Study design	CO62_24months	24	Seroconverters	GADA
Blood sample from a subset of DIPP children from the city of Tampere	Homo sapiens	NCBITaxon	NCBITaxon:9606	blood plasma	UBERON	UBERON:0001969	Study design	CO62_36months	36	Seroconverters	GADA
Blood sample from a subset of DIPP children from the city of Tampere	Homo sapiens	NCBITaxon	NCBITaxon:9606	blood plasma	UBERON	UBERON:0001969	Study design	CO72_12months	12	Seroconverters	GADA
Blood sample from a subset of DIPP children from the city of Tampere	Homo sapiens	NCBITaxon	NCBITaxon:9606	blood plasma	UBERON	UBERON:0001969	Study design	CO72_18months	18	Seroconverters	GADA
Blood sample from a subset of DIPP children from the city of Tampere	Homo sapiens	NCBITaxon	NCBITaxon:9606	blood plasma	UBERON	UBERON:0001969	Study design	CO72_24months	24	Seroconverters	GADA
Blood sample from a subset of DIPP children from the city of Tampere	Homo sapiens	NCBITaxon	NCBITaxon:9606	blood plasma	UBERON	UBERON:0001969	Study design	CO72_36months	36	Seroconverters	GADA
Blood sample from a subset of DIPP children from the city of Tampere	Homo sapiens	NCBITaxon	NCBITaxon:9606	blood plasma	UBERON	UBERON:0001969	Study design	CO73_12months	12	Control
Blood sample from a subset of DIPP children from the city of Tampere	Homo sapiens	NCBITaxon	NCBITaxon:9606	blood plasma	UBERON	UBERON:0001969	Study design	CO73_18months	18	Control
Blood sample from a subset of DIPP children from the city of Tampere	Homo sapiens	NCBITaxon	NCBITaxon:9606	blood plasma	UBERON	UBERON:0001969	Study design	CO73_24months	24	Control
Blood sample from a subset of DIPP children from the city of Tampere	Homo sapiens	NCBITaxon	NCBITaxon:9606	blood plasma	UBERON	UBERON:0001969	Study design	CO73_36months	36	Control
Blood sample from a subset of DIPP children from the city of Tampere	Homo sapiens	NCBITaxon	NCBITaxon:9606	blood plasma	UBERON	UBERON:0001969	Study design	CO92_6months	6	Seroconverters	GADA
Blood sample from a subset of DIPP children from the city of Tampere	Homo sapiens	NCBITaxon	NCBITaxon:9606	blood plasma	UBERON	UBERON:0001969	Study design	CO92_12months	12	Seroconverters	GADA
Blood sample from a subset of DIPP children from the city of Tampere	Homo sapiens	NCBITaxon	NCBITaxon:9606	blood plasma	UBERON	UBERON:0001969	Study design	CO92_24months	24	Seroconverters	GADA
Blood sample from a subset of DIPP children from the city of Tampere	Homo sapiens	NCBITaxon	NCBITaxon:9606	blood plasma	UBERON	UBERON:0001969	Study design	CO92_36months	36	Seroconverters	GADA
Blood sample from a subset of DIPP children from the city of Tampere	Homo sapiens	NCBITaxon	NCBITaxon:9606	blood plasma	UBERON	UBERON:0001969	Study design	C7_6months	6	T1D cases	IAA, GADA, IA-2A
Blood sample from a subset of DIPP children from the city of Tampere	Homo sapiens	NCBITaxon	NCBITaxon:9606	blood plasma	UBERON	UBERON:0001969	Study design	C7_12months	12	T1D cases	IAA, GADA, IA-2A
Blood sample from a subset of DIPP children from the city of Tampere	Homo sapiens	NCBITaxon	NCBITaxon:9606	blood plasma	UBERON	UBERON:0001969	Study design	C7_24months	24	T1D cases	IAA, GADA, IA-2A
Blood sample from a subset of DIPP children from the city of Tampere	Homo sapiens	NCBITaxon	NCBITaxon:9606	blood plasma	UBERON	UBERON:0001969	Study design	C7_36months	36	T1D cases	IAA, GADA, IA-2A
Blood sample from a subset of DIPP children from the city of Tampere	Homo sapiens	NCBITaxon	NCBITaxon:9606	blood plasma	UBERON	UBERON:0001969	Study design	CO363_3months	3	Control
Blood sample from a subset of DIPP children from the city of Tampere	Homo sapiens	NCBITaxon	NCBITaxon:9606	blood plasma	UBERON	UBERON:0001969	Study design	CO363_6months	6	Control
Blood sample from a subset of DIPP children from the city of Tampere	Homo sapiens	NCBITaxon	NCBITaxon:9606	blood plasma	UBERON	UBERON:0001969	Study design	CO363_12months	12	Control
Blood sample from a subset of DIPP children from the city of Tampere	Homo sapiens	NCBITaxon	NCBITaxon:9606	blood plasma	UBERON	UBERON:0001969	Study design	CO363_24months	24	Control
Blood sample from a subset of DIPP children from the city of Tampere	Homo sapiens	NCBITaxon	NCBITaxon:9606	blood plasma	UBERON	UBERON:0001969	Study design	CO132_3months	3	Seroconverters	IAA
Blood sample from a subset of DIPP children from the city of Tampere	Homo sapiens	NCBITaxon	NCBITaxon:9606	blood plasma	UBERON	UBERON:0001969	Study design	CO132_6months	6	Seroconverters	IAA
Blood sample from a subset of DIPP children from the city of Tampere	Homo sapiens	NCBITaxon	NCBITaxon:9606	blood plasma	UBERON	UBERON:0001969	Study design	CO132_18months	18	Seroconverters	IAA
Blood sample from a subset of DIPP children from the city of Tampere	Homo sapiens	NCBITaxon	NCBITaxon:9606	blood plasma	UBERON	UBERON:0001969	Study design	CO132_36months	36	Seroconverters	IAA
Blood sample from a subset of DIPP children from the city of Tampere	Homo sapiens	NCBITaxon	NCBITaxon:9606	blood plasma	UBERON	UBERON:0001969	Study design	C36_6months	6	T1D cases	IAA
Blood sample from a subset of DIPP children from the city of Tampere	Homo sapiens	NCBITaxon	NCBITaxon:9606	blood plasma	UBERON	UBERON:0001969	Study design	C36_12months	12	T1D cases	IAA
Blood sample from a subset of DIPP children from the city of Tampere	Homo sapiens	NCBITaxon	NCBITaxon:9606	blood plasma	UBERON	UBERON:0001969	Study design	C36_24months	24	T1D cases	IAA
Blood sample from a subset of DIPP children from the city of Tampere	Homo sapiens	NCBITaxon	NCBITaxon:9606	blood plasma	UBERON	UBERON:0001969	Study design	C8_6months	6	T1D cases	IAA
Blood sample from a subset of DIPP children from the city of Tampere	Homo sapiens	NCBITaxon	NCBITaxon:9606	blood plasma	UBERON	UBERON:0001969	Study design	C8_12months	12	T1D cases	IAA
Blood sample from a subset of DIPP children from the city of Tampere	Homo sapiens	NCBITaxon	NCBITaxon:9606	blood plasma	UBERON	UBERON:0001969	Study design	C8_24months	24	T1D cases	IAA
Blood sample from a subset of DIPP children from the city of Tampere	Homo sapiens	NCBITaxon	NCBITaxon:9606	blood plasma	UBERON	UBERON:0001969	Study design	C8_36months	36	T1D cases	IAA
Blood sample from a subset of DIPP children from the city of Tampere	Homo sapiens	NCBITaxon	NCBITaxon:9606	blood plasma	UBERON	UBERON:0001969	Study design	C9_6months	6	T1D cases	IAA, GADA, IA-2A
Blood sample from a subset of DIPP children from the city of Tampere	Homo sapiens	NCBITaxon	NCBITaxon:9606	blood plasma	UBERON	UBERON:0001969	Study design	C9_12months	12	T1D cases	IAA, GADA, IA-2A
Blood sample from a subset of DIPP children from the city of Tampere	Homo sapiens	NCBITaxon	NCBITaxon:9606	blood plasma	UBERON	UBERON:0001969	Study design	C9_24months	24	T1D cases	IAA, GADA, IA-2A
Blood sample from a subset of DIPP children from the city of Tampere	Homo sapiens	NCBITaxon	NCBITaxon:9606	blood plasma	UBERON	UBERON:0001969	Study design	C9_36months	36	T1D cases	IAA, GADA, IA-2A
Blood sample from a subset of DIPP children from the city of Tampere	Homo sapiens	NCBITaxon	NCBITaxon:9606	blood plasma	UBERON	UBERON:0001969	Study design	CO83_6months	6	Control
Blood sample from a subset of DIPP children from the city of Tampere	Homo sapiens	NCBITaxon	NCBITaxon:9606	blood plasma	UBERON	UBERON:0001969	Study design	CO83_12months	12	Control
Blood sample from a subset of DIPP children from the city of Tampere	Homo sapiens	NCBITaxon	NCBITaxon:9606	blood plasma	UBERON	UBERON:0001969	Study design	CO83_24months	24	Control
Blood sample from a subset of DIPP children from the city of Tampere	Homo sapiens	NCBITaxon	NCBITaxon:9606	blood plasma	UBERON	UBERON:0001969	Study design	CO83_36months	36	Control
Blood sample from a subset of DIPP children from the city of Tampere	Homo sapiens	NCBITaxon	NCBITaxon:9606	blood plasma	UBERON	UBERON:0001969	Study design	CO102_6months	6	Seroconverters	IA-2A
Blood sample from a subset of DIPP children from the city of Tampere	Homo sapiens	NCBITaxon	NCBITaxon:9606	blood plasma	UBERON	UBERON:0001969	Study design	CO102_12months	12	Seroconverters	IA-2A
Blood sample from a subset of DIPP children from the city of Tampere	Homo sapiens	NCBITaxon	NCBITaxon:9606	blood plasma	UBERON	UBERON:0001969	Study design	CO102_18months	18	Seroconverters	IA-2A
Blood sample from a subset of DIPP children from the city of Tampere	Homo sapiens	NCBITaxon	NCBITaxon:9606	blood plasma	UBERON	UBERON:0001969	Study design	CO102_36months	36	Seroconverters	IA-2A
Blood sample from a subset of DIPP children from the city of Tampere	Homo sapiens	NCBITaxon	NCBITaxon:9606	blood plasma	UBERON	UBERON:0001969	Study design	CO93_6months	6	Control
Blood sample from a subset of DIPP children from the city of Tampere	Homo sapiens	NCBITaxon	NCBITaxon:9606	blood plasma	UBERON	UBERON:0001969	Study design	CO93_12months	12	Control
Blood sample from a subset of DIPP children from the city of Tampere	Homo sapiens	NCBITaxon	NCBITaxon:9606	blood plasma	UBERON	UBERON:0001969	Study design	CO93_24months	24	Control
Blood sample from a subset of DIPP children from the city of Tampere	Homo sapiens	NCBITaxon	NCBITaxon:9606	blood plasma	UBERON	UBERON:0001969	Study design	CO93_36months	36	Control
Blood sample from a subset of DIPP children from the city of Tampere	Homo sapiens	NCBITaxon	NCBITaxon:9606	blood plasma	UBERON	UBERON:0001969	Study design	CO103_6months	6	Control
Blood sample from a subset of DIPP children from the city of Tampere	Homo sapiens	NCBITaxon	NCBITaxon:9606	blood plasma	UBERON	UBERON:0001969	Study design	CO103_12months	12	Control
Blood sample from a subset of DIPP children from the city of Tampere	Homo sapiens	NCBITaxon	NCBITaxon:9606	blood plasma	UBERON	UBERON:0001969	Study design	CO103_18months	18	Control
Blood sample from a subset of DIPP children from the city of Tampere	Homo sapiens	NCBITaxon	NCBITaxon:9606	blood plasma	UBERON	UBERON:0001969	Study design	CO103_36months	36	Control
Blood sample from a subset of DIPP children from the city of Tampere	Homo sapiens	NCBITaxon	NCBITaxon:9606	blood plasma	UBERON	UBERON:0001969	Study design	CO113_3months	3	Control
Blood sample from a subset of DIPP children from the city of Tampere	Homo sapiens	NCBITaxon	NCBITaxon:9606	blood plasma	UBERON	UBERON:0001969	Study design	CO113_12months	12	Control
Blood sample from a subset of DIPP children from the city of Tampere	Homo sapiens	NCBITaxon	NCBITaxon:9606	blood plasma	UBERON	UBERON:0001969	Study design	CO113_36months	36	Control
Blood sample from a subset of DIPP children from the city of Tampere	Homo sapiens	NCBITaxon	NCBITaxon:9606	blood plasma	UBERON	UBERON:0001969	Study design	CO112_3months	3	Seroconverters	IA-2A
Blood sample from a subset of DIPP children from the city of Tampere	Homo sapiens	NCBITaxon	NCBITaxon:9606	blood plasma	UBERON	UBERON:0001969	Study design	CO112_12months	12	Seroconverters	IA-2A
Blood sample from a subset of DIPP children from the city of Tampere	Homo sapiens	NCBITaxon	NCBITaxon:9606	blood plasma	UBERON	UBERON:0001969	Study design	CO112_36months	36	Seroconverters	IA-2A
Blood sample from a subset of DIPP children from the city of Tampere	Homo sapiens	NCBITaxon	NCBITaxon:9606	blood plasma	UBERON	UBERON:0001969	Study design	C10_12months	12	T1D cases	IAA
Blood sample from a subset of DIPP children from the city of Tampere	Homo sapiens	NCBITaxon	NCBITaxon:9606	blood plasma	UBERON	UBERON:0001969	Study design	C10_18months	18	T1D cases	IAA
Blood sample from a subset of DIPP children from the city of Tampere	Homo sapiens	NCBITaxon	NCBITaxon:9606	blood plasma	UBERON	UBERON:0001969	Study design	C10_36months	36	T1D cases	IAA
Blood sample from a subset of DIPP children from the city of Tampere	Homo sapiens	NCBITaxon	NCBITaxon:9606	blood plasma	UBERON	UBERON:0001969	Study design	C11_3months	3	T1D cases	IAA
Blood sample from a subset of DIPP children from the city of Tampere	Homo sapiens	NCBITaxon	NCBITaxon:9606	blood plasma	UBERON	UBERON:0001969	Study design	C11_12months	12	T1D cases	IAA
Blood sample from a subset of DIPP children from the city of Tampere	Homo sapiens	NCBITaxon	NCBITaxon:9606	blood plasma	UBERON	UBERON:0001969	Study design	C11_36months	36	T1D cases	IAA
Blood sample from a subset of DIPP children from the city of Tampere	Homo sapiens	NCBITaxon	NCBITaxon:9606	blood plasma	UBERON	UBERON:0001969	Study design	CO82_6months	6	Seroconverters	ICA
Blood sample from a subset of DIPP children from the city of Tampere	Homo sapiens	NCBITaxon	NCBITaxon:9606	blood plasma	UBERON	UBERON:0001969	Study design	CO82_12months	12	Seroconverters	ICA
Blood sample from a subset of DIPP children from the city of Tampere	Homo sapiens	NCBITaxon	NCBITaxon:9606	blood plasma	UBERON	UBERON:0001969	Study design	CO82_18months	18	Seroconverters	ICA
Blood sample from a subset of DIPP children from the city of Tampere	Homo sapiens	NCBITaxon	NCBITaxon:9606	blood plasma	UBERON	UBERON:0001969	Study design	CO82_36months	36	Seroconverters	ICA
Blood sample from a subset of DIPP children from the city of Tampere	Homo sapiens	NCBITaxon	NCBITaxon:9606	blood plasma	UBERON	UBERON:0001969	Study design	CO123_3months	3	Control
Blood sample from a subset of DIPP children from the city of Tampere	Homo sapiens	NCBITaxon	NCBITaxon:9606	blood plasma	UBERON	UBERON:0001969	Study design	CO123_6months	6	Control
Blood sample from a subset of DIPP children from the city of Tampere	Homo sapiens	NCBITaxon	NCBITaxon:9606	blood plasma	UBERON	UBERON:0001969	Study design	CO123_18months	18	Control
Blood sample from a subset of DIPP children from the city of Tampere	Homo sapiens	NCBITaxon	NCBITaxon:9606	blood plasma	UBERON	UBERON:0001969	Study design	CO123_36months	36	Control
Blood sample from a subset of DIPP children from the city of Tampere	Homo sapiens	NCBITaxon	NCBITaxon:9606	blood plasma	UBERON	UBERON:0001969	Study design	C12_12months	12	T1D cases	IAA
Blood sample from a subset of DIPP children from the city of Tampere	Homo sapiens	NCBITaxon	NCBITaxon:9606	blood plasma	UBERON	UBERON:0001969	Study design	C12_36months	36	T1D cases	IAA
Blood sample from a subset of DIPP children from the city of Tampere	Homo sapiens	NCBITaxon	NCBITaxon:9606	blood plasma	UBERON	UBERON:0001969	Study design	CO142_12months	12	Seroconverters	IAA
Blood sample from a subset of DIPP children from the city of Tampere	Homo sapiens	NCBITaxon	NCBITaxon:9606	blood plasma	UBERON	UBERON:0001969	Study design	CO142_18months	18	Seroconverters	IAA
Blood sample from a subset of DIPP children from the city of Tampere	Homo sapiens	NCBITaxon	NCBITaxon:9606	blood plasma	UBERON	UBERON:0001969	Study design	CO142_24months	24	Seroconverters	IAA
Blood sample from a subset of DIPP children from the city of Tampere	Homo sapiens	NCBITaxon	NCBITaxon:9606	blood plasma	UBERON	UBERON:0001969	Study design	CO142_36months	36	Seroconverters	IAA
Blood sample from a subset of DIPP children from the city of Tampere	Homo sapiens	NCBITaxon	NCBITaxon:9606	blood plasma	UBERON	UBERON:0001969	Study design	CO362_3months	3	Seroconverters	GADA
Blood sample from a subset of DIPP children from the city of Tampere	Homo sapiens	NCBITaxon	NCBITaxon:9606	blood plasma	UBERON	UBERON:0001969	Study design	CO362_6months	6	Seroconverters	GADA
Blood sample from a subset of DIPP children from the city of Tampere	Homo sapiens	NCBITaxon	NCBITaxon:9606	blood plasma	UBERON	UBERON:0001969	Study design	CO362_12months	12	Seroconverters	GADA
Blood sample from a subset of DIPP children from the city of Tampere	Homo sapiens	NCBITaxon	NCBITaxon:9606	blood plasma	UBERON	UBERON:0001969	Study design	CO362_24months	24	Seroconverters	GADA
Blood sample from a subset of DIPP children from the city of Tampere	Homo sapiens	NCBITaxon	NCBITaxon:9606	blood plasma	UBERON	UBERON:0001969	Study design	CO122_3months	3	Seroconverters	GADA
Blood sample from a subset of DIPP children from the city of Tampere	Homo sapiens	NCBITaxon	NCBITaxon:9606	blood plasma	UBERON	UBERON:0001969	Study design	CO122_6months	6	Seroconverters	GADA
Blood sample from a subset of DIPP children from the city of Tampere	Homo sapiens	NCBITaxon	NCBITaxon:9606	blood plasma	UBERON	UBERON:0001969	Study design	CO122_12months	12	Seroconverters	GADA
Blood sample from a subset of DIPP children from the city of Tampere	Homo sapiens	NCBITaxon	NCBITaxon:9606	blood plasma	UBERON	UBERON:0001969	Study design	CO122_36months	36	Seroconverters	GADA
Blood sample from a subset of DIPP children from the city of Tampere	Homo sapiens	NCBITaxon	NCBITaxon:9606	blood plasma	UBERON	UBERON:0001969	Study design	C13_3months	3	T1D cases	IAA
Blood sample from a subset of DIPP children from the city of Tampere	Homo sapiens	NCBITaxon	NCBITaxon:9606	blood plasma	UBERON	UBERON:0001969	Study design	C13_6months	6	T1D cases	IAA
Blood sample from a subset of DIPP children from the city of Tampere	Homo sapiens	NCBITaxon	NCBITaxon:9606	blood plasma	UBERON	UBERON:0001969	Study design	C13_18months	18	T1D cases	IAA
Blood sample from a subset of DIPP children from the city of Tampere	Homo sapiens	NCBITaxon	NCBITaxon:9606	blood plasma	UBERON	UBERON:0001969	Study design	C13_36months	36	T1D cases	IAA
Blood sample from a subset of DIPP children from the city of Tampere	Homo sapiens	NCBITaxon	NCBITaxon:9606	blood plasma	UBERON	UBERON:0001969	Study design	CO133_3months	3	Control
Blood sample from a subset of DIPP children from the city of Tampere	Homo sapiens	NCBITaxon	NCBITaxon:9606	blood plasma	UBERON	UBERON:0001969	Study design	CO133_6months	6	Control
Blood sample from a subset of DIPP children from the city of Tampere	Homo sapiens	NCBITaxon	NCBITaxon:9606	blood plasma	UBERON	UBERON:0001969	Study design	CO133_18months	18	Control
Blood sample from a subset of DIPP children from the city of Tampere	Homo sapiens	NCBITaxon	NCBITaxon:9606	blood plasma	UBERON	UBERON:0001969	Study design	CO133_36months	36	Control
Blood sample from a subset of DIPP children from the city of Tampere	Homo sapiens	NCBITaxon	NCBITaxon:9606	blood plasma	UBERON	UBERON:0001969	Study design	CO183_3months	3	Control
Blood sample from a subset of DIPP children from the city of Tampere	Homo sapiens	NCBITaxon	NCBITaxon:9606	blood plasma	UBERON	UBERON:0001969	Study design	CO183_6months	6	Control
Blood sample from a subset of DIPP children from the city of Tampere	Homo sapiens	NCBITaxon	NCBITaxon:9606	blood plasma	UBERON	UBERON:0001969	Study design	CO183_12months	12	Control
Blood sample from a subset of DIPP children from the city of Tampere	Homo sapiens	NCBITaxon	NCBITaxon:9606	blood plasma	UBERON	UBERON:0001969	Study design	CO183_36months	36	Control
Blood sample from a subset of DIPP children from the city of Tampere	Homo sapiens	NCBITaxon	NCBITaxon:9606	blood plasma	UBERON	UBERON:0001969	Study design	CO372_3months	3	Seroconverters	GADA
Blood sample from a subset of DIPP children from the city of Tampere	Homo sapiens	NCBITaxon	NCBITaxon:9606	blood plasma	UBERON	UBERON:0001969	Study design	CO372_6months	6	Seroconverters	GADA
Blood sample from a subset of DIPP children from the city of Tampere	Homo sapiens	NCBITaxon	NCBITaxon:9606	blood plasma	UBERON	UBERON:0001969	Study design	CO372_18months	18	Seroconverters	GADA
Blood sample from a subset of DIPP children from the city of Tampere	Homo sapiens	NCBITaxon	NCBITaxon:9606	blood plasma	UBERON	UBERON:0001969	Study design	CO162_18months	18	Seroconverters	IAA
Blood sample from a subset of DIPP children from the city of Tampere	Homo sapiens	NCBITaxon	NCBITaxon:9606	blood plasma	UBERON	UBERON:0001969	Study design	CO162_24months	24	Seroconverters	IAA
Blood sample from a subset of DIPP children from the city of Tampere	Homo sapiens	NCBITaxon	NCBITaxon:9606	blood plasma	UBERON	UBERON:0001969	Study design	CO162_36months	36	Seroconverters	IAA
Blood sample from a subset of DIPP children from the city of Tampere	Homo sapiens	NCBITaxon	NCBITaxon:9606	blood plasma	UBERON	UBERON:0001969	Study design	C14_12months	12	T1D cases	GADA
Blood sample from a subset of DIPP children from the city of Tampere	Homo sapiens	NCBITaxon	NCBITaxon:9606	blood plasma	UBERON	UBERON:0001969	Study design	C14_18months	18	T1D cases	GADA
Blood sample from a subset of DIPP children from the city of Tampere	Homo sapiens	NCBITaxon	NCBITaxon:9606	blood plasma	UBERON	UBERON:0001969	Study design	C14_24months	24	T1D cases	GADA
Blood sample from a subset of DIPP children from the city of Tampere	Homo sapiens	NCBITaxon	NCBITaxon:9606	blood plasma	UBERON	UBERON:0001969	Study design	C14_36months	36	T1D cases	GADA
Blood sample from a subset of DIPP children from the city of Tampere	Homo sapiens	NCBITaxon	NCBITaxon:9606	blood plasma	UBERON	UBERON:0001969	Study design	CO143_12months	12	Control
Blood sample from a subset of DIPP children from the city of Tampere	Homo sapiens	NCBITaxon	NCBITaxon:9606	blood plasma	UBERON	UBERON:0001969	Study design	CO143_18months	18	Control
Blood sample from a subset of DIPP children from the city of Tampere	Homo sapiens	NCBITaxon	NCBITaxon:9606	blood plasma	UBERON	UBERON:0001969	Study design	CO143_24months	24	Control
Blood sample from a subset of DIPP children from the city of Tampere	Homo sapiens	NCBITaxon	NCBITaxon:9606	blood plasma	UBERON	UBERON:0001969	Study design	CO143_36months	36	Control
Blood sample from a subset of DIPP children from the city of Tampere	Homo sapiens	NCBITaxon	NCBITaxon:9606	blood plasma	UBERON	UBERON:0001969	Study design	C15_6months	6	T1D cases	GADA
Blood sample from a subset of DIPP children from the city of Tampere	Homo sapiens	NCBITaxon	NCBITaxon:9606	blood plasma	UBERON	UBERON:0001969	Study design	C15_12months	12	T1D cases	GADA
Blood sample from a subset of DIPP children from the city of Tampere	Homo sapiens	NCBITaxon	NCBITaxon:9606	blood plasma	UBERON	UBERON:0001969	Study design	C15_24months	24	T1D cases	GADA
Blood sample from a subset of DIPP children from the city of Tampere	Homo sapiens	NCBITaxon	NCBITaxon:9606	blood plasma	UBERON	UBERON:0001969	Study design	C15_36months	36	T1D cases	GADA
Blood sample from a subset of DIPP children from the city of Tampere	Homo sapiens	NCBITaxon	NCBITaxon:9606	blood plasma	UBERON	UBERON:0001969	Study design	C16_6months	6	T1D cases	IAA, IA-2A
Blood sample from a subset of DIPP children from the city of Tampere	Homo sapiens	NCBITaxon	NCBITaxon:9606	blood plasma	UBERON	UBERON:0001969	Study design	C16_18months	18	T1D cases	IAA, IA-2A
Blood sample from a subset of DIPP children from the city of Tampere	Homo sapiens	NCBITaxon	NCBITaxon:9606	blood plasma	UBERON	UBERON:0001969	Study design	C16_36months	36	T1D cases	IAA, IA-2A
Blood sample from a subset of DIPP children from the city of Tampere	Homo sapiens	NCBITaxon	NCBITaxon:9606	blood plasma	UBERON	UBERON:0001969	Study design	CO152_6months	6	Seroconverters	IAA
Blood sample from a subset of DIPP children from the city of Tampere	Homo sapiens	NCBITaxon	NCBITaxon:9606	blood plasma	UBERON	UBERON:0001969	Study design	CO152_12months	12	Seroconverters	IAA
Blood sample from a subset of DIPP children from the city of Tampere	Homo sapiens	NCBITaxon	NCBITaxon:9606	blood plasma	UBERON	UBERON:0001969	Study design	CO152_24months	24	Seroconverters	IAA
Blood sample from a subset of DIPP children from the city of Tampere	Homo sapiens	NCBITaxon	NCBITaxon:9606	blood plasma	UBERON	UBERON:0001969	Study design	CO152_36months	36	Seroconverters	IAA
Blood sample from a subset of DIPP children from the city of Tampere	Homo sapiens	NCBITaxon	NCBITaxon:9606	blood plasma	UBERON	UBERON:0001969	Study design	CO163_3months	3	Control
Blood sample from a subset of DIPP children from the city of Tampere	Homo sapiens	NCBITaxon	NCBITaxon:9606	blood plasma	UBERON	UBERON:0001969	Study design	CO163_6months	6	Control
Blood sample from a subset of DIPP children from the city of Tampere	Homo sapiens	NCBITaxon	NCBITaxon:9606	blood plasma	UBERON	UBERON:0001969	Study design	CO163_18months	18	Control
Blood sample from a subset of DIPP children from the city of Tampere	Homo sapiens	NCBITaxon	NCBITaxon:9606	blood plasma	UBERON	UBERON:0001969	Study design	CO163_36months	36	Control
Blood sample from a subset of DIPP children from the city of Tampere	Homo sapiens	NCBITaxon	NCBITaxon:9606	blood plasma	UBERON	UBERON:0001969	Study design	CO153_6months	6	Control
Blood sample from a subset of DIPP children from the city of Tampere	Homo sapiens	NCBITaxon	NCBITaxon:9606	blood plasma	UBERON	UBERON:0001969	Study design	CO153_12months	12	Control
Blood sample from a subset of DIPP children from the city of Tampere	Homo sapiens	NCBITaxon	NCBITaxon:9606	blood plasma	UBERON	UBERON:0001969	Study design	CO153_24months	24	Control
Blood sample from a subset of DIPP children from the city of Tampere	Homo sapiens	NCBITaxon	NCBITaxon:9606	blood plasma	UBERON	UBERON:0001969	Study design	CO153_36months	36	Control
Blood sample from a subset of DIPP children from the city of Tampere	Homo sapiens	NCBITaxon	NCBITaxon:9606	blood plasma	UBERON	UBERON:0001969	Study design	CO373_3months	3	Control
Blood sample from a subset of DIPP children from the city of Tampere	Homo sapiens	NCBITaxon	NCBITaxon:9606	blood plasma	UBERON	UBERON:0001969	Study design	CO373_6months	6	Control
Blood sample from a subset of DIPP children from the city of Tampere	Homo sapiens	NCBITaxon	NCBITaxon:9606	blood plasma	UBERON	UBERON:0001969	Study design	CO373_18months	18	Control
Blood sample from a subset of DIPP children from the city of Tampere	Homo sapiens	NCBITaxon	NCBITaxon:9606	blood plasma	UBERON	UBERON:0001969	Study design	CO373_36months	36	Control
Blood sample from a subset of DIPP children from the city of Tampere	Homo sapiens	NCBITaxon	NCBITaxon:9606	blood plasma	UBERON	UBERON:0001969	Study design	C17_3months	3	T1D cases	IA-2A
Blood sample from a subset of DIPP children from the city of Tampere	Homo sapiens	NCBITaxon	NCBITaxon:9606	blood plasma	UBERON	UBERON:0001969	Study design	C17_6months	6	T1D cases	IA-2A
Blood sample from a subset of DIPP children from the city of Tampere	Homo sapiens	NCBITaxon	NCBITaxon:9606	blood plasma	UBERON	UBERON:0001969	Study design	C17_12months	12	T1D cases	IA-2A
Blood sample from a subset of DIPP children from the city of Tampere	Homo sapiens	NCBITaxon	NCBITaxon:9606	blood plasma	UBERON	UBERON:0001969	Study design	C17_36months	36	T1D cases	IA-2A
Blood sample from a subset of DIPP children from the city of Tampere	Homo sapiens	NCBITaxon	NCBITaxon:9606	blood plasma	UBERON	UBERON:0001969	Study design	C37_3months	3	T1D cases	IAA
Blood sample from a subset of DIPP children from the city of Tampere	Homo sapiens	NCBITaxon	NCBITaxon:9606	blood plasma	UBERON	UBERON:0001969	Study design	C37_6months	6	T1D cases	IAA
Blood sample from a subset of DIPP children from the city of Tampere	Homo sapiens	NCBITaxon	NCBITaxon:9606	blood plasma	UBERON	UBERON:0001969	Study design	C37_18months	18	T1D cases	IAA
Blood sample from a subset of DIPP children from the city of Tampere	Homo sapiens	NCBITaxon	NCBITaxon:9606	blood plasma	UBERON	UBERON:0001969	Study design	C37_36months	36	T1D cases	IAA
Blood sample from a subset of DIPP children from the city of Tampere	Homo sapiens	NCBITaxon	NCBITaxon:9606	blood plasma	UBERON	UBERON:0001969	Study design	CO173_3months	3	Control
Blood sample from a subset of DIPP children from the city of Tampere	Homo sapiens	NCBITaxon	NCBITaxon:9606	blood plasma	UBERON	UBERON:0001969	Study design	CO173_6months	6	Control
Blood sample from a subset of DIPP children from the city of Tampere	Homo sapiens	NCBITaxon	NCBITaxon:9606	blood plasma	UBERON	UBERON:0001969	Study design	CO173_18months	18	Control
Blood sample from a subset of DIPP children from the city of Tampere	Homo sapiens	NCBITaxon	NCBITaxon:9606	blood plasma	UBERON	UBERON:0001969	Study design	CO173_36months	36	Control
Blood sample from a subset of DIPP children from the city of Tampere	Homo sapiens	NCBITaxon	NCBITaxon:9606	blood plasma	UBERON	UBERON:0001969	Study design	CO192_12months	12	Seroconverters	IA-2A
Blood sample from a subset of DIPP children from the city of Tampere	Homo sapiens	NCBITaxon	NCBITaxon:9606	blood plasma	UBERON	UBERON:0001969	Study design	CO192_18months	18	Seroconverters	IA-2A
Blood sample from a subset of DIPP children from the city of Tampere	Homo sapiens	NCBITaxon	NCBITaxon:9606	blood plasma	UBERON	UBERON:0001969	Study design	CO192_24months	24	Seroconverters	IA-2A
Blood sample from a subset of DIPP children from the city of Tampere	Homo sapiens	NCBITaxon	NCBITaxon:9606	blood plasma	UBERON	UBERON:0001969	Study design	CO192_36months	36	Seroconverters	IA-2A
Blood sample from a subset of DIPP children from the city of Tampere	Homo sapiens	NCBITaxon	NCBITaxon:9606	blood plasma	UBERON	UBERON:0001969	Study design	C18_3months	3	T1D cases	IAA, GADA
Blood sample from a subset of DIPP children from the city of Tampere	Homo sapiens	NCBITaxon	NCBITaxon:9606	blood plasma	UBERON	UBERON:0001969	Study design	C18_18months	18	T1D cases	IAA, GADA
Blood sample from a subset of DIPP children from the city of Tampere	Homo sapiens	NCBITaxon	NCBITaxon:9606	blood plasma	UBERON	UBERON:0001969	Study design	C18_36months	36	T1D cases	IAA, GADA
Blood sample from a subset of DIPP children from the city of Tampere	Homo sapiens	NCBITaxon	NCBITaxon:9606	blood plasma	UBERON	UBERON:0001969	Study design	CO202_6months	6	Seroconverters	IAA
Blood sample from a subset of DIPP children from the city of Tampere	Homo sapiens	NCBITaxon	NCBITaxon:9606	blood plasma	UBERON	UBERON:0001969	Study design	CO202_12months	12	Seroconverters	IAA
Blood sample from a subset of DIPP children from the city of Tampere	Homo sapiens	NCBITaxon	NCBITaxon:9606	blood plasma	UBERON	UBERON:0001969	Study design	CO202_18months	18	Seroconverters	IAA
Blood sample from a subset of DIPP children from the city of Tampere	Homo sapiens	NCBITaxon	NCBITaxon:9606	blood plasma	UBERON	UBERON:0001969	Study design	CO202_24months	24	Seroconverters	IAA
Blood sample from a subset of DIPP children from the city of Tampere	Homo sapiens	NCBITaxon	NCBITaxon:9606	blood plasma	UBERON	UBERON:0001969	Study design	C19_12months	12	T1D cases	IAA
Blood sample from a subset of DIPP children from the city of Tampere	Homo sapiens	NCBITaxon	NCBITaxon:9606	blood plasma	UBERON	UBERON:0001969	Study design	C19_18months	18	T1D cases	IAA
Blood sample from a subset of DIPP children from the city of Tampere	Homo sapiens	NCBITaxon	NCBITaxon:9606	blood plasma	UBERON	UBERON:0001969	Study design	C19_24months	24	T1D cases	IAA
Blood sample from a subset of DIPP children from the city of Tampere	Homo sapiens	NCBITaxon	NCBITaxon:9606	blood plasma	UBERON	UBERON:0001969	Study design	C19_36months	36	T1D cases	IAA
Blood sample from a subset of DIPP children from the city of Tampere	Homo sapiens	NCBITaxon	NCBITaxon:9606	blood plasma	UBERON	UBERON:0001969	Study design	CO242_3months	3	Seroconverters	GADA
Blood sample from a subset of DIPP children from the city of Tampere	Homo sapiens	NCBITaxon	NCBITaxon:9606	blood plasma	UBERON	UBERON:0001969	Study design	CO242_6months	6	Seroconverters	GADA
Blood sample from a subset of DIPP children from the city of Tampere	Homo sapiens	NCBITaxon	NCBITaxon:9606	blood plasma	UBERON	UBERON:0001969	Study design	CO242_12months	12	Seroconverters	GADA
Blood sample from a subset of DIPP children from the city of Tampere	Homo sapiens	NCBITaxon	NCBITaxon:9606	blood plasma	UBERON	UBERON:0001969	Study design	CO242_24months	24	Seroconverters	GADA
Blood sample from a subset of DIPP children from the city of Tampere	Homo sapiens	NCBITaxon	NCBITaxon:9606	blood plasma	UBERON	UBERON:0001969	Study design	CO182_3months	3	Seroconverters	IAA
Blood sample from a subset of DIPP children from the city of Tampere	Homo sapiens	NCBITaxon	NCBITaxon:9606	blood plasma	UBERON	UBERON:0001969	Study design	CO182_6months_i	6	Seroconverters	IAA
Blood sample from a subset of DIPP children from the city of Tampere	Homo sapiens	NCBITaxon	NCBITaxon:9606	blood plasma	UBERON	UBERON:0001969	Study design	CO182_6months_ii	6	Seroconverters	IAA
Blood sample from a subset of DIPP children from the city of Tampere	Homo sapiens	NCBITaxon	NCBITaxon:9606	blood plasma	UBERON	UBERON:0001969	Study design	CO182_18months	18	Seroconverters	IAA
Blood sample from a subset of DIPP children from the city of Tampere	Homo sapiens	NCBITaxon	NCBITaxon:9606	blood plasma	UBERON	UBERON:0001969	Study design	CO182_36months	36	Seroconverters	IAA
Blood sample from a subset of DIPP children from the city of Tampere	Homo sapiens	NCBITaxon	NCBITaxon:9606	blood plasma	UBERON	UBERON:0001969	Study design	CO172_12months_i	12	Seroconverters	GADA
Blood sample from a subset of DIPP children from the city of Tampere	Homo sapiens	NCBITaxon	NCBITaxon:9606	blood plasma	UBERON	UBERON:0001969	Study design	CO172_12months_ii	12	Seroconverters	GADA
Blood sample from a subset of DIPP children from the city of Tampere	Homo sapiens	NCBITaxon	NCBITaxon:9606	blood plasma	UBERON	UBERON:0001969	Study design	CO172_36months	36	Seroconverters	GADA
Blood sample from a subset of DIPP children from the city of Tampere	Homo sapiens	NCBITaxon	NCBITaxon:9606	blood plasma	UBERON	UBERON:0001969	Study design	CO193_12months	12	Control
Blood sample from a subset of DIPP children from the city of Tampere	Homo sapiens	NCBITaxon	NCBITaxon:9606	blood plasma	UBERON	UBERON:0001969	Study design	CO193_18months	18	Control
Blood sample from a subset of DIPP children from the city of Tampere	Homo sapiens	NCBITaxon	NCBITaxon:9606	blood plasma	UBERON	UBERON:0001969	Study design	CO193_24months	24	Control
Blood sample from a subset of DIPP children from the city of Tampere	Homo sapiens	NCBITaxon	NCBITaxon:9606	blood plasma	UBERON	UBERON:0001969	Study design	CO193_36months	36	Control
Blood sample from a subset of DIPP children from the city of Tampere	Homo sapiens	NCBITaxon	NCBITaxon:9606	blood plasma	UBERON	UBERON:0001969	Study design	C38_6months	6	T1D cases	IAA
Blood sample from a subset of DIPP children from the city of Tampere	Homo sapiens	NCBITaxon	NCBITaxon:9606	blood plasma	UBERON	UBERON:0001969	Study design	C38_18months	18	T1D cases	IAA
Blood sample from a subset of DIPP children from the city of Tampere	Homo sapiens	NCBITaxon	NCBITaxon:9606	blood plasma	UBERON	UBERON:0001969	Study design	CO222_6months	6	Seroconverters	IAA
Blood sample from a subset of DIPP children from the city of Tampere	Homo sapiens	NCBITaxon	NCBITaxon:9606	blood plasma	UBERON	UBERON:0001969	Study design	CO222_18months	18	Seroconverters	IAA
Blood sample from a subset of DIPP children from the city of Tampere	Homo sapiens	NCBITaxon	NCBITaxon:9606	blood plasma	UBERON	UBERON:0001969	Study design	CO222_24months	24	Seroconverters	IAA
Blood sample from a subset of DIPP children from the city of Tampere	Homo sapiens	NCBITaxon	NCBITaxon:9606	blood plasma	UBERON	UBERON:0001969	Study design	CO332_3months	3	Seroconverters	IAA
Blood sample from a subset of DIPP children from the city of Tampere	Homo sapiens	NCBITaxon	NCBITaxon:9606	blood plasma	UBERON	UBERON:0001969	Study design	CO332_12months	12	Seroconverters	IAA
Blood sample from a subset of DIPP children from the city of Tampere	Homo sapiens	NCBITaxon	NCBITaxon:9606	blood plasma	UBERON	UBERON:0001969	Study design	CO382_3months	3	Seroconverters	GADA
Blood sample from a subset of DIPP children from the city of Tampere	Homo sapiens	NCBITaxon	NCBITaxon:9606	blood plasma	UBERON	UBERON:0001969	Study design	CO382_6months	6	Seroconverters	GADA
Blood sample from a subset of DIPP children from the city of Tampere	Homo sapiens	NCBITaxon	NCBITaxon:9606	blood plasma	UBERON	UBERON:0001969	Study design	CO382_18months	18	Seroconverters	GADA
Blood sample from a subset of DIPP children from the city of Tampere	Homo sapiens	NCBITaxon	NCBITaxon:9606	blood plasma	UBERON	UBERON:0001969	Study design	CO212_6months	6	Seroconverters	IAA
Blood sample from a subset of DIPP children from the city of Tampere	Homo sapiens	NCBITaxon	NCBITaxon:9606	blood plasma	UBERON	UBERON:0001969	Study design	CO212_12months	12	Seroconverters	IAA
Blood sample from a subset of DIPP children from the city of Tampere	Homo sapiens	NCBITaxon	NCBITaxon:9606	blood plasma	UBERON	UBERON:0001969	Study design	CO212_18months	18	Seroconverters	IAA
Blood sample from a subset of DIPP children from the city of Tampere	Homo sapiens	NCBITaxon	NCBITaxon:9606	blood plasma	UBERON	UBERON:0001969	Study design	CO212_24months	24	Seroconverters	IAA
Blood sample from a subset of DIPP children from the city of Tampere	Homo sapiens	NCBITaxon	NCBITaxon:9606	blood plasma	UBERON	UBERON:0001969	Study design	CO203_6months	6	Control
Blood sample from a subset of DIPP children from the city of Tampere	Homo sapiens	NCBITaxon	NCBITaxon:9606	blood plasma	UBERON	UBERON:0001969	Study design	CO203_12months	12	Control
Blood sample from a subset of DIPP children from the city of Tampere	Homo sapiens	NCBITaxon	NCBITaxon:9606	blood plasma	UBERON	UBERON:0001969	Study design	CO203_18months	18	Control
Blood sample from a subset of DIPP children from the city of Tampere	Homo sapiens	NCBITaxon	NCBITaxon:9606	blood plasma	UBERON	UBERON:0001969	Study design	CO203_24months	24	Control
Blood sample from a subset of DIPP children from the city of Tampere	Homo sapiens	NCBITaxon	NCBITaxon:9606	blood plasma	UBERON	UBERON:0001969	Study design	CO383_3months	3	Control
Blood sample from a subset of DIPP children from the city of Tampere	Homo sapiens	NCBITaxon	NCBITaxon:9606	blood plasma	UBERON	UBERON:0001969	Study design	CO383_6months	6	Control
Blood sample from a subset of DIPP children from the city of Tampere	Homo sapiens	NCBITaxon	NCBITaxon:9606	blood plasma	UBERON	UBERON:0001969	Study design	CO383_18months	18	Control
Blood sample from a subset of DIPP children from the city of Tampere	Homo sapiens	NCBITaxon	NCBITaxon:9606	blood plasma	UBERON	UBERON:0001969	Study design	C20_6months	6	T1D cases	IAA, GADA, IA-2A
Blood sample from a subset of DIPP children from the city of Tampere	Homo sapiens	NCBITaxon	NCBITaxon:9606	blood plasma	UBERON	UBERON:0001969	Study design	C20_12months	12	T1D cases	IAA, GADA, IA-2A
Blood sample from a subset of DIPP children from the city of Tampere	Homo sapiens	NCBITaxon	NCBITaxon:9606	blood plasma	UBERON	UBERON:0001969	Study design	C20_18months	18	T1D cases	IAA, GADA, IA-2A
Blood sample from a subset of DIPP children from the city of Tampere	Homo sapiens	NCBITaxon	NCBITaxon:9606	blood plasma	UBERON	UBERON:0001969	Study design	C20_24months	24	T1D cases	IAA, GADA, IA-2A
Blood sample from a subset of DIPP children from the city of Tampere	Homo sapiens	NCBITaxon	NCBITaxon:9606	blood plasma	UBERON	UBERON:0001969	Study design	CO223_6months	6	Control
Blood sample from a subset of DIPP children from the city of Tampere	Homo sapiens	NCBITaxon	NCBITaxon:9606	blood plasma	UBERON	UBERON:0001969	Study design	CO223_12months	12	Control
Blood sample from a subset of DIPP children from the city of Tampere	Homo sapiens	NCBITaxon	NCBITaxon:9606	blood plasma	UBERON	UBERON:0001969	Study design	CO223_24months	24	Control
Blood sample from a subset of DIPP children from the city of Tampere	Homo sapiens	NCBITaxon	NCBITaxon:9606	blood plasma	UBERON	UBERON:0001969	Study design	C21_6months	6	T1D cases	IAA
Blood sample from a subset of DIPP children from the city of Tampere	Homo sapiens	NCBITaxon	NCBITaxon:9606	blood plasma	UBERON	UBERON:0001969	Study design	C21_12months	12	T1D cases	IAA
Blood sample from a subset of DIPP children from the city of Tampere	Homo sapiens	NCBITaxon	NCBITaxon:9606	blood plasma	UBERON	UBERON:0001969	Study design	C21_18months	18	T1D cases	IAA
Blood sample from a subset of DIPP children from the city of Tampere	Homo sapiens	NCBITaxon	NCBITaxon:9606	blood plasma	UBERON	UBERON:0001969	Study design	C21_24months	24	T1D cases	IAA
Blood sample from a subset of DIPP children from the city of Tampere	Homo sapiens	NCBITaxon	NCBITaxon:9606	blood plasma	UBERON	UBERON:0001969	Study design	C22_6months	6	T1D cases	IAA
Blood sample from a subset of DIPP children from the city of Tampere	Homo sapiens	NCBITaxon	NCBITaxon:9606	blood plasma	UBERON	UBERON:0001969	Study design	C22_18months	18	T1D cases	IAA
Blood sample from a subset of DIPP children from the city of Tampere	Homo sapiens	NCBITaxon	NCBITaxon:9606	blood plasma	UBERON	UBERON:0001969	Study design	C22_24months	24	T1D cases	IAA
Blood sample from a subset of DIPP children from the city of Tampere	Homo sapiens	NCBITaxon	NCBITaxon:9606	blood plasma	UBERON	UBERON:0001969	Study design	CO213_6months	6	Control
Blood sample from a subset of DIPP children from the city of Tampere	Homo sapiens	NCBITaxon	NCBITaxon:9606	blood plasma	UBERON	UBERON:0001969	Study design	CO213_12months	12	Control
Blood sample from a subset of DIPP children from the city of Tampere	Homo sapiens	NCBITaxon	NCBITaxon:9606	blood plasma	UBERON	UBERON:0001969	Study design	CO213_18months	18	Control
Blood sample from a subset of DIPP children from the city of Tampere	Homo sapiens	NCBITaxon	NCBITaxon:9606	blood plasma	UBERON	UBERON:0001969	Study design	CO213_24months	24	Control
Blood sample from a subset of DIPP children from the city of Tampere	Homo sapiens	NCBITaxon	NCBITaxon:9606	blood plasma	UBERON	UBERON:0001969	Study design	C23_3months	3	T1D cases	IAA
Blood sample from a subset of DIPP children from the city of Tampere	Homo sapiens	NCBITaxon	NCBITaxon:9606	blood plasma	UBERON	UBERON:0001969	Study design	C23_6months	6	T1D cases	IAA
Blood sample from a subset of DIPP children from the city of Tampere	Homo sapiens	NCBITaxon	NCBITaxon:9606	blood plasma	UBERON	UBERON:0001969	Study design	C23_18months	18	T1D cases	IAA
Blood sample from a subset of DIPP children from the city of Tampere	Homo sapiens	NCBITaxon	NCBITaxon:9606	blood plasma	UBERON	UBERON:0001969	Study design	C23_36months	36	T1D cases	IAA
Blood sample from a subset of DIPP children from the city of Tampere	Homo sapiens	NCBITaxon	NCBITaxon:9606	blood plasma	UBERON	UBERON:0001969	Study design	CO233_3months	3	Control
Blood sample from a subset of DIPP children from the city of Tampere	Homo sapiens	NCBITaxon	NCBITaxon:9606	blood plasma	UBERON	UBERON:0001969	Study design	CO233_6months	6	Control
Blood sample from a subset of DIPP children from the city of Tampere	Homo sapiens	NCBITaxon	NCBITaxon:9606	blood plasma	UBERON	UBERON:0001969	Study design	CO233_18months	18	Control
Blood sample from a subset of DIPP children from the city of Tampere	Homo sapiens	NCBITaxon	NCBITaxon:9606	blood plasma	UBERON	UBERON:0001969	Study design	CO233_36months	36	Control
Blood sample from a subset of DIPP children from the city of Tampere	Homo sapiens	NCBITaxon	NCBITaxon:9606	blood plasma	UBERON	UBERON:0001969	Study design	CO232_3months	3	Seroconverters	GADA
Blood sample from a subset of DIPP children from the city of Tampere	Homo sapiens	NCBITaxon	NCBITaxon:9606	blood plasma	UBERON	UBERON:0001969	Study design	CO232_6months	6	Seroconverters	GADA
Blood sample from a subset of DIPP children from the city of Tampere	Homo sapiens	NCBITaxon	NCBITaxon:9606	blood plasma	UBERON	UBERON:0001969	Study design	CO232_18months	18	Seroconverters	GADA
Blood sample from a subset of DIPP children from the city of Tampere	Homo sapiens	NCBITaxon	NCBITaxon:9606	blood plasma	UBERON	UBERON:0001969	Study design	CO232_36months	36	Seroconverters	GADA
Blood sample from a subset of DIPP children from the city of Tampere	Homo sapiens	NCBITaxon	NCBITaxon:9606	blood plasma	UBERON	UBERON:0001969	Study design	CO243_3months	3	Control
Blood sample from a subset of DIPP children from the city of Tampere	Homo sapiens	NCBITaxon	NCBITaxon:9606	blood plasma	UBERON	UBERON:0001969	Study design	CO243_6months	6	Control
Blood sample from a subset of DIPP children from the city of Tampere	Homo sapiens	NCBITaxon	NCBITaxon:9606	blood plasma	UBERON	UBERON:0001969	Study design	CO243_18months	18	Control
Blood sample from a subset of DIPP children from the city of Tampere	Homo sapiens	NCBITaxon	NCBITaxon:9606	blood plasma	UBERON	UBERON:0001969	Study design	CO243_24months	24	Control
Blood sample from a subset of DIPP children from the city of Tampere	Homo sapiens	NCBITaxon	NCBITaxon:9606	blood plasma	UBERON	UBERON:0001969	Study design	C24_3months	3	T1D cases	IAA
Blood sample from a subset of DIPP children from the city of Tampere	Homo sapiens	NCBITaxon	NCBITaxon:9606	blood plasma	UBERON	UBERON:0001969	Study design	C24_6months	6	T1D cases	IAA
Blood sample from a subset of DIPP children from the city of Tampere	Homo sapiens	NCBITaxon	NCBITaxon:9606	blood plasma	UBERON	UBERON:0001969	Study design	C24_18months	18	T1D cases	IAA
Blood sample from a subset of DIPP children from the city of Tampere	Homo sapiens	NCBITaxon	NCBITaxon:9606	blood plasma	UBERON	UBERON:0001969	Study design	C24_24months	24	T1D cases	IAA
Blood sample from a subset of DIPP children from the city of Tampere	Homo sapiens	NCBITaxon	NCBITaxon:9606	blood plasma	UBERON	UBERON:0001969	Study design	CO252_3months	3	Seroconverters	GADA
Blood sample from a subset of DIPP children from the city of Tampere	Homo sapiens	NCBITaxon	NCBITaxon:9606	blood plasma	UBERON	UBERON:0001969	Study design	CO252_6months	6	Seroconverters	GADA
Blood sample from a subset of DIPP children from the city of Tampere	Homo sapiens	NCBITaxon	NCBITaxon:9606	blood plasma	UBERON	UBERON:0001969	Study design	CO252_12months	12	Seroconverters	GADA
Blood sample from a subset of DIPP children from the city of Tampere	Homo sapiens	NCBITaxon	NCBITaxon:9606	blood plasma	UBERON	UBERON:0001969	Study design	CO252_24months	24	Seroconverters	GADA
Blood sample from a subset of DIPP children from the city of Tampere	Homo sapiens	NCBITaxon	NCBITaxon:9606	blood plasma	UBERON	UBERON:0001969	Study design	CO272_3months	3	Seroconverters	GADA
Blood sample from a subset of DIPP children from the city of Tampere	Homo sapiens	NCBITaxon	NCBITaxon:9606	blood plasma	UBERON	UBERON:0001969	Study design	CO272_6months	6	Seroconverters	GADA
Blood sample from a subset of DIPP children from the city of Tampere	Homo sapiens	NCBITaxon	NCBITaxon:9606	blood plasma	UBERON	UBERON:0001969	Study design	CO272_18months	18	Seroconverters	GADA
Blood sample from a subset of DIPP children from the city of Tampere	Homo sapiens	NCBITaxon	NCBITaxon:9606	blood plasma	UBERON	UBERON:0001969	Study design	CO272_36months	36	Seroconverters	GADA
Blood sample from a subset of DIPP children from the city of Tampere	Homo sapiens	NCBITaxon	NCBITaxon:9606	blood plasma	UBERON	UBERON:0001969	Study design	CO253_3months	3	Control
Blood sample from a subset of DIPP children from the city of Tampere	Homo sapiens	NCBITaxon	NCBITaxon:9606	blood plasma	UBERON	UBERON:0001969	Study design	CO253_12months	12	Control
Blood sample from a subset of DIPP children from the city of Tampere	Homo sapiens	NCBITaxon	NCBITaxon:9606	blood plasma	UBERON	UBERON:0001969	Study design	CO253_18months	18	Control
Blood sample from a subset of DIPP children from the city of Tampere	Homo sapiens	NCBITaxon	NCBITaxon:9606	blood plasma	UBERON	UBERON:0001969	Study design	CO253_24months	24	Control
Blood sample from a subset of DIPP children from the city of Tampere	Homo sapiens	NCBITaxon	NCBITaxon:9606	blood plasma	UBERON	UBERON:0001969	Study design	C25_3months	3	T1D cases	IAA, GADA, IA-2A
Blood sample from a subset of DIPP children from the city of Tampere	Homo sapiens	NCBITaxon	NCBITaxon:9606	blood plasma	UBERON	UBERON:0001969	Study design	C25_6months	6	T1D cases	IAA, GADA, IA-2A
Blood sample from a subset of DIPP children from the city of Tampere	Homo sapiens	NCBITaxon	NCBITaxon:9606	blood plasma	UBERON	UBERON:0001969	Study design	C25_12months	12	T1D cases	IAA, GADA, IA-2A
Blood sample from a subset of DIPP children from the city of Tampere	Homo sapiens	NCBITaxon	NCBITaxon:9606	blood plasma	UBERON	UBERON:0001969	Study design	C25_18months	18	T1D cases	IAA, GADA, IA-2A
Blood sample from a subset of DIPP children from the city of Tampere	Homo sapiens	NCBITaxon	NCBITaxon:9606	blood plasma	UBERON	UBERON:0001969	Study design	CO262_12months_i	12	Seroconverters	IAA
Blood sample from a subset of DIPP children from the city of Tampere	Homo sapiens	NCBITaxon	NCBITaxon:9606	blood plasma	UBERON	UBERON:0001969	Study design	CO262_12months_ii	12	Seroconverters	IAA
Blood sample from a subset of DIPP children from the city of Tampere	Homo sapiens	NCBITaxon	NCBITaxon:9606	blood plasma	UBERON	UBERON:0001969	Study design	CO262_24months	24	Seroconverters	IAA
Blood sample from a subset of DIPP children from the city of Tampere	Homo sapiens	NCBITaxon	NCBITaxon:9606	blood plasma	UBERON	UBERON:0001969	Study design	CO262_36months	36	Seroconverters	IAA
Blood sample from a subset of DIPP children from the city of Tampere	Homo sapiens	NCBITaxon	NCBITaxon:9606	blood plasma	UBERON	UBERON:0001969	Study design	C26_6months	6	T1D cases	IAA, GADA
Blood sample from a subset of DIPP children from the city of Tampere	Homo sapiens	NCBITaxon	NCBITaxon:9606	blood plasma	UBERON	UBERON:0001969	Study design	C26_12months	12	T1D cases	IAA, GADA
Blood sample from a subset of DIPP children from the city of Tampere	Homo sapiens	NCBITaxon	NCBITaxon:9606	blood plasma	UBERON	UBERON:0001969	Study design	C26_24months	24	T1D cases	IAA, GADA
Blood sample from a subset of DIPP children from the city of Tampere	Homo sapiens	NCBITaxon	NCBITaxon:9606	blood plasma	UBERON	UBERON:0001969	Study design	C26_36months	36	T1D cases	IAA, GADA
Blood sample from a subset of DIPP children from the city of Tampere	Homo sapiens	NCBITaxon	NCBITaxon:9606	blood plasma	UBERON	UBERON:0001969	Study design	CO263_6months	6	Control
Blood sample from a subset of DIPP children from the city of Tampere	Homo sapiens	NCBITaxon	NCBITaxon:9606	blood plasma	UBERON	UBERON:0001969	Study design	CO263_12months	12	Control
Blood sample from a subset of DIPP children from the city of Tampere	Homo sapiens	NCBITaxon	NCBITaxon:9606	blood plasma	UBERON	UBERON:0001969	Study design	CO263_24months	24	Control
Blood sample from a subset of DIPP children from the city of Tampere	Homo sapiens	NCBITaxon	NCBITaxon:9606	blood plasma	UBERON	UBERON:0001969	Study design	CO263_36months	36	Control
Blood sample from a subset of DIPP children from the city of Tampere	Homo sapiens	NCBITaxon	NCBITaxon:9606	blood plasma	UBERON	UBERON:0001969	Study design	C27_3months	3	T1D cases	IAA, GADA
Blood sample from a subset of DIPP children from the city of Tampere	Homo sapiens	NCBITaxon	NCBITaxon:9606	blood plasma	UBERON	UBERON:0001969	Study design	C27_6months	6	T1D cases	IAA, GADA
Blood sample from a subset of DIPP children from the city of Tampere	Homo sapiens	NCBITaxon	NCBITaxon:9606	blood plasma	UBERON	UBERON:0001969	Study design	C27_18months	18	T1D cases	IAA, GADA
Blood sample from a subset of DIPP children from the city of Tampere	Homo sapiens	NCBITaxon	NCBITaxon:9606	blood plasma	UBERON	UBERON:0001969	Study design	C27_36months	36	T1D cases	IAA, GADA
Blood sample from a subset of DIPP children from the city of Tampere	Homo sapiens	NCBITaxon	NCBITaxon:9606	blood plasma	UBERON	UBERON:0001969	Study design	CO282_3months	3	Seroconverters	IAA
Blood sample from a subset of DIPP children from the city of Tampere	Homo sapiens	NCBITaxon	NCBITaxon:9606	blood plasma	UBERON	UBERON:0001969	Study design	CO282_6months	6	Seroconverters	IAA
Blood sample from a subset of DIPP children from the city of Tampere	Homo sapiens	NCBITaxon	NCBITaxon:9606	blood plasma	UBERON	UBERON:0001969	Study design	CO282_24months	24	Seroconverters	IAA
Blood sample from a subset of DIPP children from the city of Tampere	Homo sapiens	NCBITaxon	NCBITaxon:9606	blood plasma	UBERON	UBERON:0001969	Study design	CO282_36months	36	Seroconverters	IAA
Blood sample from a subset of DIPP children from the city of Tampere	Homo sapiens	NCBITaxon	NCBITaxon:9606	blood plasma	UBERON	UBERON:0001969	Study design	CO273_6months	6	Control
Blood sample from a subset of DIPP children from the city of Tampere	Homo sapiens	NCBITaxon	NCBITaxon:9606	blood plasma	UBERON	UBERON:0001969	Study design	CO273_18months	18	Control
Blood sample from a subset of DIPP children from the city of Tampere	Homo sapiens	NCBITaxon	NCBITaxon:9606	blood plasma	UBERON	UBERON:0001969	Study design	CO273_36months	36	Control
Blood sample from a subset of DIPP children from the city of Tampere	Homo sapiens	NCBITaxon	NCBITaxon:9606	blood plasma	UBERON	UBERON:0001969	Study design	CO292_3months	3	Seroconverters	IAA
Blood sample from a subset of DIPP children from the city of Tampere	Homo sapiens	NCBITaxon	NCBITaxon:9606	blood plasma	UBERON	UBERON:0001969	Study design	CO292_12months	12	Seroconverters	IAA
Blood sample from a subset of DIPP children from the city of Tampere	Homo sapiens	NCBITaxon	NCBITaxon:9606	blood plasma	UBERON	UBERON:0001969	Study design	CO292_36months	36	Seroconverters	IAA
Blood sample from a subset of DIPP children from the city of Tampere	Homo sapiens	NCBITaxon	NCBITaxon:9606	blood plasma	UBERON	UBERON:0001969	Study design	C28_3months	3	T1D cases	GADA
Blood sample from a subset of DIPP children from the city of Tampere	Homo sapiens	NCBITaxon	NCBITaxon:9606	blood plasma	UBERON	UBERON:0001969	Study design	C28_6months	6	T1D cases	GADA
Blood sample from a subset of DIPP children from the city of Tampere	Homo sapiens	NCBITaxon	NCBITaxon:9606	blood plasma	UBERON	UBERON:0001969	Study design	C28_24months	24	T1D cases	GADA
Blood sample from a subset of DIPP children from the city of Tampere	Homo sapiens	NCBITaxon	NCBITaxon:9606	blood plasma	UBERON	UBERON:0001969	Study design	C28_36months	36	T1D cases	GADA
Blood sample from a subset of DIPP children from the city of Tampere	Homo sapiens	NCBITaxon	NCBITaxon:9606	blood plasma	UBERON	UBERON:0001969	Study design	C29_3months	3	T1D cases	IAA, GADA, IA-2A
Blood sample from a subset of DIPP children from the city of Tampere	Homo sapiens	NCBITaxon	NCBITaxon:9606	blood plasma	UBERON	UBERON:0001969	Study design	C29_6months	6	T1D cases	IAA, GADA, IA-2A
Blood sample from a subset of DIPP children from the city of Tampere	Homo sapiens	NCBITaxon	NCBITaxon:9606	blood plasma	UBERON	UBERON:0001969	Study design	C29_24months	24	T1D cases	IAA, GADA, IA-2A
Blood sample from a subset of DIPP children from the city of Tampere	Homo sapiens	NCBITaxon	NCBITaxon:9606	blood plasma	UBERON	UBERON:0001969	Study design	C29_36months	36	T1D cases	IAA, GADA, IA-2A
Blood sample from a subset of DIPP children from the city of Tampere	Homo sapiens	NCBITaxon	NCBITaxon:9606	blood plasma	UBERON	UBERON:0001969	Study design	CO283_3months	3	Control
Blood sample from a subset of DIPP children from the city of Tampere	Homo sapiens	NCBITaxon	NCBITaxon:9606	blood plasma	UBERON	UBERON:0001969	Study design	CO283_6months	6	Control
Blood sample from a subset of DIPP children from the city of Tampere	Homo sapiens	NCBITaxon	NCBITaxon:9606	blood plasma	UBERON	UBERON:0001969	Study design	CO283_18months	18	Control
Blood sample from a subset of DIPP children from the city of Tampere	Homo sapiens	NCBITaxon	NCBITaxon:9606	blood plasma	UBERON	UBERON:0001969	Study design	CO283_36months	36	Control
Blood sample from a subset of DIPP children from the city of Tampere	Homo sapiens	NCBITaxon	NCBITaxon:9606	blood plasma	UBERON	UBERON:0001969	Study design	CO293_3months	3	Control
Blood sample from a subset of DIPP children from the city of Tampere	Homo sapiens	NCBITaxon	NCBITaxon:9606	blood plasma	UBERON	UBERON:0001969	Study design	CO293_6months	6	Control
Blood sample from a subset of DIPP children from the city of Tampere	Homo sapiens	NCBITaxon	NCBITaxon:9606	blood plasma	UBERON	UBERON:0001969	Study design	CO293_24months	24	Control
Blood sample from a subset of DIPP children from the city of Tampere	Homo sapiens	NCBITaxon	NCBITaxon:9606	blood plasma	UBERON	UBERON:0001969	Study design	CO293_36months	36	Control
Blood sample from a subset of DIPP children from the city of Tampere	Homo sapiens	NCBITaxon	NCBITaxon:9606	blood plasma	UBERON	UBERON:0001969	Study design	CO392_6months	6	Seroconverters	IAA
Blood sample from a subset of DIPP children from the city of Tampere	Homo sapiens	NCBITaxon	NCBITaxon:9606	blood plasma	UBERON	UBERON:0001969	Study design	CO392_12months	12	Seroconverters	IAA
Blood sample from a subset of DIPP children from the city of Tampere	Homo sapiens	NCBITaxon	NCBITaxon:9606	blood plasma	UBERON	UBERON:0001969	Study design	CO392_24months	24	Seroconverters	IAA
Blood sample from a subset of DIPP children from the city of Tampere	Homo sapiens	NCBITaxon	NCBITaxon:9606	blood plasma	UBERON	UBERON:0001969	Study design	C30_3months	3	T1D cases	IAA
Blood sample from a subset of DIPP children from the city of Tampere	Homo sapiens	NCBITaxon	NCBITaxon:9606	blood plasma	UBERON	UBERON:0001969	Study design	C30_6months	6	T1D cases	IAA
Blood sample from a subset of DIPP children from the city of Tampere	Homo sapiens	NCBITaxon	NCBITaxon:9606	blood plasma	UBERON	UBERON:0001969	Study design	C30_18months	18	T1D cases	IAA
Blood sample from a subset of DIPP children from the city of Tampere	Homo sapiens	NCBITaxon	NCBITaxon:9606	blood plasma	UBERON	UBERON:0001969	Study design	C30_24months	24	T1D cases	IAA
Blood sample from a subset of DIPP children from the city of Tampere	Homo sapiens	NCBITaxon	NCBITaxon:9606	blood plasma	UBERON	UBERON:0001969	Study design	CO303_3months	3	Control
Blood sample from a subset of DIPP children from the city of Tampere	Homo sapiens	NCBITaxon	NCBITaxon:9606	blood plasma	UBERON	UBERON:0001969	Study design	CO303_6months	6	Control
Blood sample from a subset of DIPP children from the city of Tampere	Homo sapiens	NCBITaxon	NCBITaxon:9606	blood plasma	UBERON	UBERON:0001969	Study design	CO303_18months	18	Control
Blood sample from a subset of DIPP children from the city of Tampere	Homo sapiens	NCBITaxon	NCBITaxon:9606	blood plasma	UBERON	UBERON:0001969	Study design	CO303_24months	24	Control
Blood sample from a subset of DIPP children from the city of Tampere	Homo sapiens	NCBITaxon	NCBITaxon:9606	blood plasma	UBERON	UBERON:0001969	Study design	CO403_12months	12	Control
Blood sample from a subset of DIPP children from the city of Tampere	Homo sapiens	NCBITaxon	NCBITaxon:9606	blood plasma	UBERON	UBERON:0001969	Study design	CO403_18months	18	Control
Blood sample from a subset of DIPP children from the city of Tampere	Homo sapiens	NCBITaxon	NCBITaxon:9606	blood plasma	UBERON	UBERON:0001969	Study design	CO302_3months	3	Seroconverters	GADA
Blood sample from a subset of DIPP children from the city of Tampere	Homo sapiens	NCBITaxon	NCBITaxon:9606	blood plasma	UBERON	UBERON:0001969	Study design	CO302_6months	6	Seroconverters	GADA
Blood sample from a subset of DIPP children from the city of Tampere	Homo sapiens	NCBITaxon	NCBITaxon:9606	blood plasma	UBERON	UBERON:0001969	Study design	CO302_18months	18	Seroconverters	GADA
Blood sample from a subset of DIPP children from the city of Tampere	Homo sapiens	NCBITaxon	NCBITaxon:9606	blood plasma	UBERON	UBERON:0001969	Study design	CO302_24months	24	Seroconverters	GADA
Blood sample from a subset of DIPP children from the city of Tampere	Homo sapiens	NCBITaxon	NCBITaxon:9606	blood plasma	UBERON	UBERON:0001969	Study design	C39_6months	6	T1D cases	IAA, GADA
Blood sample from a subset of DIPP children from the city of Tampere	Homo sapiens	NCBITaxon	NCBITaxon:9606	blood plasma	UBERON	UBERON:0001969	Study design	C39_12months	12	T1D cases	IAA, GADA
Blood sample from a subset of DIPP children from the city of Tampere	Homo sapiens	NCBITaxon	NCBITaxon:9606	blood plasma	UBERON	UBERON:0001969	Study design	C39_24months	24	T1D cases	IAA, GADA
Blood sample from a subset of DIPP children from the city of Tampere	Homo sapiens	NCBITaxon	NCBITaxon:9606	blood plasma	UBERON	UBERON:0001969	Study design	CO393_6months	6	Control
Blood sample from a subset of DIPP children from the city of Tampere	Homo sapiens	NCBITaxon	NCBITaxon:9606	blood plasma	UBERON	UBERON:0001969	Study design	CO393_12months	12	Control
Blood sample from a subset of DIPP children from the city of Tampere	Homo sapiens	NCBITaxon	NCBITaxon:9606	blood plasma	UBERON	UBERON:0001969	Study design	CO393_24months	24	Control
Blood sample from a subset of DIPP children from the city of Tampere	Homo sapiens	NCBITaxon	NCBITaxon:9606	blood plasma	UBERON	UBERON:0001969	Study design	C40_12months	12	T1D cases	IAA, GADA, IA-2A
Blood sample from a subset of DIPP children from the city of Tampere	Homo sapiens	NCBITaxon	NCBITaxon:9606	blood plasma	UBERON	UBERON:0001969	Study design	C40_18months	18	T1D cases	IAA, GADA, IA-2A
Blood sample from a subset of DIPP children from the city of Tampere	Homo sapiens	NCBITaxon	NCBITaxon:9606	blood plasma	UBERON	UBERON:0001969	Study design	CO402_12months	12	Seroconverters	IAA
Blood sample from a subset of DIPP children from the city of Tampere	Homo sapiens	NCBITaxon	NCBITaxon:9606	blood plasma	UBERON	UBERON:0001969	Study design	CO402_24months	24	Seroconverters	IAA
Blood sample from a subset of DIPP children from the city of Tampere	Homo sapiens	NCBITaxon	NCBITaxon:9606	blood plasma	UBERON	UBERON:0001969	Study design	CO313_12months	12	Control
Blood sample from a subset of DIPP children from the city of Tampere	Homo sapiens	NCBITaxon	NCBITaxon:9606	blood plasma	UBERON	UBERON:0001969	Study design	CO313_36months	36	Control
Blood sample from a subset of DIPP children from the city of Tampere	Homo sapiens	NCBITaxon	NCBITaxon:9606	blood plasma	UBERON	UBERON:0001969	Study design	C31_18months	18	T1D cases	IA-2A
Blood sample from a subset of DIPP children from the city of Tampere	Homo sapiens	NCBITaxon	NCBITaxon:9606	blood plasma	UBERON	UBERON:0001969	Study design	C31_36months	36	T1D cases	IA-2A
Blood sample from a subset of DIPP children from the city of Tampere	Homo sapiens	NCBITaxon	NCBITaxon:9606	blood plasma	UBERON	UBERON:0001969	Study design	CO312_12months	12	Seroconverters	GADA
Blood sample from a subset of DIPP children from the city of Tampere	Homo sapiens	NCBITaxon	NCBITaxon:9606	blood plasma	UBERON	UBERON:0001969	Study design	CO312_36months	36	Seroconverters	GADA
Blood sample from a subset of DIPP children from the city of Tampere	Homo sapiens	NCBITaxon	NCBITaxon:9606	blood plasma	UBERON	UBERON:0001969	Study design	CO322_3months	3	Seroconverters	IAA
Blood sample from a subset of DIPP children from the city of Tampere	Homo sapiens	NCBITaxon	NCBITaxon:9606	blood plasma	UBERON	UBERON:0001969	Study design	CO322_6months	6	Seroconverters	IAA
Blood sample from a subset of DIPP children from the city of Tampere	Homo sapiens	NCBITaxon	NCBITaxon:9606	blood plasma	UBERON	UBERON:0001969	Study design	CO322_18months	18	Seroconverters	IAA
Blood sample from a subset of DIPP children from the city of Tampere	Homo sapiens	NCBITaxon	NCBITaxon:9606	blood plasma	UBERON	UBERON:0001969	Study design	CO322_24months	24	Seroconverters	IAA
Blood sample from a subset of DIPP children from the city of Tampere	Homo sapiens	NCBITaxon	NCBITaxon:9606	blood plasma	UBERON	UBERON:0001969	Study design	C32_3months	3	T1D cases	IAA
Blood sample from a subset of DIPP children from the city of Tampere	Homo sapiens	NCBITaxon	NCBITaxon:9606	blood plasma	UBERON	UBERON:0001969	Study design	C32_6months	6	T1D cases	IAA
Blood sample from a subset of DIPP children from the city of Tampere	Homo sapiens	NCBITaxon	NCBITaxon:9606	blood plasma	UBERON	UBERON:0001969	Study design	C32_18months_i	18	T1D cases	IAA
Blood sample from a subset of DIPP children from the city of Tampere	Homo sapiens	NCBITaxon	NCBITaxon:9606	blood plasma	UBERON	UBERON:0001969	Study design	C32_18months_ii	18	T1D cases	IAA
Blood sample from a subset of DIPP children from the city of Tampere	Homo sapiens	NCBITaxon	NCBITaxon:9606	blood plasma	UBERON	UBERON:0001969	Study design	CO323_3months	3	Control
Blood sample from a subset of DIPP children from the city of Tampere	Homo sapiens	NCBITaxon	NCBITaxon:9606	blood plasma	UBERON	UBERON:0001969	Study design	CO323_6months	6	Control
Blood sample from a subset of DIPP children from the city of Tampere	Homo sapiens	NCBITaxon	NCBITaxon:9606	blood plasma	UBERON	UBERON:0001969	Study design	CO323_12months	12	Control
Blood sample from a subset of DIPP children from the city of Tampere	Homo sapiens	NCBITaxon	NCBITaxon:9606	blood plasma	UBERON	UBERON:0001969	Study design	CO323_24months	24	Control
Blood sample from a subset of DIPP children from the city of Tampere	Homo sapiens	NCBITaxon	NCBITaxon:9606	blood plasma	UBERON	UBERON:0001969	Study design	CO333_18months	18	Control
Blood sample from a subset of DIPP children from the city of Tampere	Homo sapiens	NCBITaxon	NCBITaxon:9606	blood plasma	UBERON	UBERON:0001969	Study design	C33_3months	3	T1D cases	IAA
Blood sample from a subset of DIPP children from the city of Tampere	Homo sapiens	NCBITaxon	NCBITaxon:9606	blood plasma	UBERON	UBERON:0001969	Study design	C33_12months	12	T1D cases	IAA
Blood sample from a subset of DIPP children from the city of Tampere	Homo sapiens	NCBITaxon	NCBITaxon:9606	blood plasma	UBERON	UBERON:0001969	Study design	CO342_3months	3	Seroconverters	GADA
Blood sample from a subset of DIPP children from the city of Tampere	Homo sapiens	NCBITaxon	NCBITaxon:9606	blood plasma	UBERON	UBERON:0001969	Study design	CO342_6months	6	Seroconverters	GADA
Blood sample from a subset of DIPP children from the city of Tampere	Homo sapiens	NCBITaxon	NCBITaxon:9606	blood plasma	UBERON	UBERON:0001969	Study design	CO342_12months	12	Seroconverters	GADA
Blood sample from a subset of DIPP children from the city of Tampere	Homo sapiens	NCBITaxon	NCBITaxon:9606	blood plasma	UBERON	UBERON:0001969	Study design	CO342_18months	18	Seroconverters	GADA
Blood sample from a subset of DIPP children from the city of Tampere	Homo sapiens	NCBITaxon	NCBITaxon:9606	blood plasma	UBERON	UBERON:0001969	Study design	CO343_3months	3	Control
Blood sample from a subset of DIPP children from the city of Tampere	Homo sapiens	NCBITaxon	NCBITaxon:9606	blood plasma	UBERON	UBERON:0001969	Study design	CO343_6months	6	Control
Blood sample from a subset of DIPP children from the city of Tampere	Homo sapiens	NCBITaxon	NCBITaxon:9606	blood plasma	UBERON	UBERON:0001969	Study design	CO343_12months	12	Control
Blood sample from a subset of DIPP children from the city of Tampere	Homo sapiens	NCBITaxon	NCBITaxon:9606	blood plasma	UBERON	UBERON:0001969	Study design	CO343_18months	18	Control
Blood sample from a subset of DIPP children from the city of Tampere	Homo sapiens	NCBITaxon	NCBITaxon:9606	blood plasma	UBERON	UBERON:0001969	Study design	C34_3months	3	T1D cases	IAA, GADA
Blood sample from a subset of DIPP children from the city of Tampere	Homo sapiens	NCBITaxon	NCBITaxon:9606	blood plasma	UBERON	UBERON:0001969	Study design	C34_12months	12	T1D cases	IAA, GADA
Blood sample from a subset of DIPP children from the city of Tampere	Homo sapiens	NCBITaxon	NCBITaxon:9606	blood plasma	UBERON	UBERON:0001969	Study design	C34_24months	24	T1D cases	IAA, GADA
Blood sample from a subset of DIPP children from the city of Tampere	Homo sapiens	NCBITaxon	NCBITaxon:9606	blood plasma	UBERON	UBERON:0001969	Study design	CO353_6months	6	Control
Blood sample from a subset of DIPP children from the city of Tampere	Homo sapiens	NCBITaxon	NCBITaxon:9606	blood plasma	UBERON	UBERON:0001969	Study design	CO353_12months	12	Control
Blood sample from a subset of DIPP children from the city of Tampere	Homo sapiens	NCBITaxon	NCBITaxon:9606	blood plasma	UBERON	UBERON:0001969	Study design	CO353_18months	18	Control
Blood sample from a subset of DIPP children from the city of Tampere	Homo sapiens	NCBITaxon	NCBITaxon:9606	blood plasma	UBERON	UBERON:0001969	Study design	C35_6months	6	T1D cases	IAA, GADA
Blood sample from a subset of DIPP children from the city of Tampere	Homo sapiens	NCBITaxon	NCBITaxon:9606	blood plasma	UBERON	UBERON:0001969	Study design	C35_12months	12	T1D cases	IAA, GADA
Blood sample from a subset of DIPP children from the city of Tampere	Homo sapiens	NCBITaxon	NCBITaxon:9606	blood plasma	UBERON	UBERON:0001969	Study design	C35_18months	18	T1D cases	IAA, GADA
Blood sample from a subset of DIPP children from the city of Tampere	Homo sapiens	NCBITaxon	NCBITaxon:9606	blood plasma	UBERON	UBERON:0001969	Study design	CO352_6months	6	Seroconverters	GADA
Blood sample from a subset of DIPP children from the city of Tampere	Homo sapiens	NCBITaxon	NCBITaxon:9606	blood plasma	UBERON	UBERON:0001969	Study design	CO352_12months	12	Seroconverters	GADA
Blood sample from a subset of DIPP children from the city of Tampere	Homo sapiens	NCBITaxon	NCBITaxon:9606	blood plasma	UBERON	UBERON:0001969	Study design	CO352_18months	18	Seroconverters	GADA
