# Supplementary material for: A longitudinal plasma lipidomics dataset from children who developed islet autoimmunity and type 1 diabetes
Source: Sci Data. 2018 Nov 13;5:180250. doi: 10.1038/sdata.2018.250 (PMC6233478; doi:10.1038/sdata.2018.250)
Supplement: Supplementary file 1 [file sdata2018250-isa1.zip › a_Lamichhane260A_assay.txt]

Sample Name	Protocol REF	Parameter Value[instrument]	Parameter Value[manufacturer]	Assay Name	Raw Data File	Comment[Data Repository]	Comment[Data Record Accession]	Comment[Data Record URI]	Protocol REF	Derived Data File	Comment[Data Repository]	Comment[Data Record Accession]	Comment[Data Record URI]
CO12_18months	Sample preparation and UHPLC-MS analysis	1290 Infinity	Agilent Technologies	2	2_1_1.mzML	MetaboLights	MTBLS620	http://identifiers.org/metabolights:MTBLS620	Data pre-processing	Derived_Spectral_data_preprocessed.xlsx	MetaboLights	MTBLS620	http://identifiers.org/metabolights:MTBLS620
CO12_24months	Sample preparation and UHPLC-MS analysis	1291 Infinity	Agilent Technologies	3	3_1_1.mzML	MetaboLights	MTBLS620	http://identifiers.org/metabolights:MTBLS620	Data pre-processing	Derived_Spectral_data_preprocessed.xlsx	MetaboLights	MTBLS620	http://identifiers.org/metabolights:MTBLS620
CO12_36months_i	Sample preparation and UHPLC-MS analysis	1292 Infinity	Agilent Technologies	4	4_1_1.mzML	MetaboLights	MTBLS620	http://identifiers.org/metabolights:MTBLS620	Data pre-processing	Derived_Spectral_data_preprocessed.xlsx	MetaboLights	MTBLS620	http://identifiers.org/metabolights:MTBLS620
CO12_36months_ii	Sample preparation and UHPLC-MS analysis	1293 Infinity	Agilent Technologies	5	5_1_1.mzML	MetaboLights	MTBLS620	http://identifiers.org/metabolights:MTBLS620	Data pre-processing	Derived_Spectral_data_preprocessed.xlsx	MetaboLights	MTBLS620	http://identifiers.org/metabolights:MTBLS620
CO13_12months	Sample preparation and UHPLC-MS analysis	1294 Infinity	Agilent Technologies	7	7_1_1.mzML	MetaboLights	MTBLS620	http://identifiers.org/metabolights:MTBLS620	Data pre-processing	Derived_Spectral_data_preprocessed.xlsx	MetaboLights	MTBLS620	http://identifiers.org/metabolights:MTBLS620
CO13_18months	Sample preparation and UHPLC-MS analysis	1295 Infinity	Agilent Technologies	8	8_1_1.mzML	MetaboLights	MTBLS620	http://identifiers.org/metabolights:MTBLS620	Data pre-processing	Derived_Spectral_data_preprocessed.xlsx	MetaboLights	MTBLS620	http://identifiers.org/metabolights:MTBLS620
CO13_24months	Sample preparation and UHPLC-MS analysis	1296 Infinity	Agilent Technologies	9	9_1_1.mzML	MetaboLights	MTBLS620	http://identifiers.org/metabolights:MTBLS620	Data pre-processing	Derived_Spectral_data_preprocessed.xlsx	MetaboLights	MTBLS620	http://identifiers.org/metabolights:MTBLS620
CO13_36months	Sample preparation and UHPLC-MS analysis	1297 Infinity	Agilent Technologies	10	10_1_1.mzML	MetaboLights	MTBLS620	http://identifiers.org/metabolights:MTBLS620	Data pre-processing	Derived_Spectral_data_preprocessed.xlsx	MetaboLights	MTBLS620	http://identifiers.org/metabolights:MTBLS620
C1_12months	Sample preparation and UHPLC-MS analysis	1298 Infinity	Agilent Technologies	12	12_1_1.mzML	MetaboLights	MTBLS620	http://identifiers.org/metabolights:MTBLS620	Data pre-processing	Derived_Spectral_data_preprocessed.xlsx	MetaboLights	MTBLS620	http://identifiers.org/metabolights:MTBLS620
C1_18months	Sample preparation and UHPLC-MS analysis	1299 Infinity	Agilent Technologies	13	13_1_1.mzML	MetaboLights	MTBLS620	http://identifiers.org/metabolights:MTBLS620	Data pre-processing	Derived_Spectral_data_preprocessed.xlsx	MetaboLights	MTBLS620	http://identifiers.org/metabolights:MTBLS620
C1_24months	Sample preparation and UHPLC-MS analysis	1300 Infinity	Agilent Technologies	14	14_1_1.mzML	MetaboLights	MTBLS620	http://identifiers.org/metabolights:MTBLS620	Data pre-processing	Derived_Spectral_data_preprocessed.xlsx	MetaboLights	MTBLS620	http://identifiers.org/metabolights:MTBLS620
C1_36months	Sample preparation and UHPLC-MS analysis	1301 Infinity	Agilent Technologies	15	15_1_1.mzML	MetaboLights	MTBLS620	http://identifiers.org/metabolights:MTBLS620	Data pre-processing	Derived_Spectral_data_preprocessed.xlsx	MetaboLights	MTBLS620	http://identifiers.org/metabolights:MTBLS620
CO33_12months	Sample preparation and UHPLC-MS analysis	1302 Infinity	Agilent Technologies	17	17_1_1.mzML	MetaboLights	MTBLS620	http://identifiers.org/metabolights:MTBLS620	Data pre-processing	Derived_Spectral_data_preprocessed.xlsx	MetaboLights	MTBLS620	http://identifiers.org/metabolights:MTBLS620
CO33_18months	Sample preparation and UHPLC-MS analysis	1303 Infinity	Agilent Technologies	18	18_1_1.mzML	MetaboLights	MTBLS620	http://identifiers.org/metabolights:MTBLS620	Data pre-processing	Derived_Spectral_data_preprocessed.xlsx	MetaboLights	MTBLS620	http://identifiers.org/metabolights:MTBLS620
CO33_24months	Sample preparation and UHPLC-MS analysis	1304 Infinity	Agilent Technologies	19	19_1_1.mzML	MetaboLights	MTBLS620	http://identifiers.org/metabolights:MTBLS620	Data pre-processing	Derived_Spectral_data_preprocessed.xlsx	MetaboLights	MTBLS620	http://identifiers.org/metabolights:MTBLS620
CO23_12months	Sample preparation and UHPLC-MS analysis	1305 Infinity	Agilent Technologies	22	22_1_1.mzML	MetaboLights	MTBLS620	http://identifiers.org/metabolights:MTBLS620	Data pre-processing	Derived_Spectral_data_preprocessed.xlsx	MetaboLights	MTBLS620	http://identifiers.org/metabolights:MTBLS620
CO23_18months	Sample preparation and UHPLC-MS analysis	1306 Infinity	Agilent Technologies	23	23_1_1.mzML	MetaboLights	MTBLS620	http://identifiers.org/metabolights:MTBLS620	Data pre-processing	Derived_Spectral_data_preprocessed.xlsx	MetaboLights	MTBLS620	http://identifiers.org/metabolights:MTBLS620
CO23_24months	Sample preparation and UHPLC-MS analysis	1307 Infinity	Agilent Technologies	24	24_1_1.mzML	MetaboLights	MTBLS620	http://identifiers.org/metabolights:MTBLS620	Data pre-processing	Derived_Spectral_data_preprocessed.xlsx	MetaboLights	MTBLS620	http://identifiers.org/metabolights:MTBLS620
CO23_36months	Sample preparation and UHPLC-MS analysis	1308 Infinity	Agilent Technologies	25	25_1_1.mzML	MetaboLights	MTBLS620	http://identifiers.org/metabolights:MTBLS620	Data pre-processing	Derived_Spectral_data_preprocessed.xlsx	MetaboLights	MTBLS620	http://identifiers.org/metabolights:MTBLS620
CO53_3months	Sample preparation and UHPLC-MS analysis	1309 Infinity	Agilent Technologies	27	27_1_1.mzML	MetaboLights	MTBLS620	http://identifiers.org/metabolights:MTBLS620	Data pre-processing	Derived_Spectral_data_preprocessed.xlsx	MetaboLights	MTBLS620	http://identifiers.org/metabolights:MTBLS620
CO53_6months	Sample preparation and UHPLC-MS analysis	1310 Infinity	Agilent Technologies	28	28_1_1.mzML	MetaboLights	MTBLS620	http://identifiers.org/metabolights:MTBLS620	Data pre-processing	Derived_Spectral_data_preprocessed.xlsx	MetaboLights	MTBLS620	http://identifiers.org/metabolights:MTBLS620
CO53_12months	Sample preparation and UHPLC-MS analysis	1311 Infinity	Agilent Technologies	29	29_1_1.mzML	MetaboLights	MTBLS620	http://identifiers.org/metabolights:MTBLS620	Data pre-processing	Derived_Spectral_data_preprocessed.xlsx	MetaboLights	MTBLS620	http://identifiers.org/metabolights:MTBLS620
CO53_36months	Sample preparation and UHPLC-MS analysis	1312 Infinity	Agilent Technologies	30	30_1_1.mzML	MetaboLights	MTBLS620	http://identifiers.org/metabolights:MTBLS620	Data pre-processing	Derived_Spectral_data_preprocessed.xlsx	MetaboLights	MTBLS620	http://identifiers.org/metabolights:MTBLS620
CO32_12months	Sample preparation and UHPLC-MS analysis	1313 Infinity	Agilent Technologies	32	32_1_1.mzML	MetaboLights	MTBLS620	http://identifiers.org/metabolights:MTBLS620	Data pre-processing	Derived_Spectral_data_preprocessed.xlsx	MetaboLights	MTBLS620	http://identifiers.org/metabolights:MTBLS620
CO32_18months	Sample preparation and UHPLC-MS analysis	1314 Infinity	Agilent Technologies	33	33_1_1.mzML	MetaboLights	MTBLS620	http://identifiers.org/metabolights:MTBLS620	Data pre-processing	Derived_Spectral_data_preprocessed.xlsx	MetaboLights	MTBLS620	http://identifiers.org/metabolights:MTBLS620
CO32_24months	Sample preparation and UHPLC-MS analysis	1315 Infinity	Agilent Technologies	34	34_1_1.mzML	MetaboLights	MTBLS620	http://identifiers.org/metabolights:MTBLS620	Data pre-processing	Derived_Spectral_data_preprocessed.xlsx	MetaboLights	MTBLS620	http://identifiers.org/metabolights:MTBLS620
CO32_36months	Sample preparation and UHPLC-MS analysis	1316 Infinity	Agilent Technologies	35	35_1_1.mzML	MetaboLights	MTBLS620	http://identifiers.org/metabolights:MTBLS620	Data pre-processing	Derived_Spectral_data_preprocessed.xlsx	MetaboLights	MTBLS620	http://identifiers.org/metabolights:MTBLS620
C2_12months	Sample preparation and UHPLC-MS analysis	1317 Infinity	Agilent Technologies	37	37_1_1.mzML	MetaboLights	MTBLS620	http://identifiers.org/metabolights:MTBLS620	Data pre-processing	Derived_Spectral_data_preprocessed.xlsx	MetaboLights	MTBLS620	http://identifiers.org/metabolights:MTBLS620
C2_18months	Sample preparation and UHPLC-MS analysis	1318 Infinity	Agilent Technologies	38	38_1_1.mzML	MetaboLights	MTBLS620	http://identifiers.org/metabolights:MTBLS620	Data pre-processing	Derived_Spectral_data_preprocessed.xlsx	MetaboLights	MTBLS620	http://identifiers.org/metabolights:MTBLS620
C2_24months	Sample preparation and UHPLC-MS analysis	1319 Infinity	Agilent Technologies	39	39_1_1.mzML	MetaboLights	MTBLS620	http://identifiers.org/metabolights:MTBLS620	Data pre-processing	Derived_Spectral_data_preprocessed.xlsx	MetaboLights	MTBLS620	http://identifiers.org/metabolights:MTBLS620
C2_36months	Sample preparation and UHPLC-MS analysis	1320 Infinity	Agilent Technologies	40	40_1_1.mzML	MetaboLights	MTBLS620	http://identifiers.org/metabolights:MTBLS620	Data pre-processing	Derived_Spectral_data_preprocessed.xlsx	MetaboLights	MTBLS620	http://identifiers.org/metabolights:MTBLS620
C3_6months	Sample preparation and UHPLC-MS analysis	1321 Infinity	Agilent Technologies	42	42_1_1.mzML	MetaboLights	MTBLS620	http://identifiers.org/metabolights:MTBLS620	Data pre-processing	Derived_Spectral_data_preprocessed.xlsx	MetaboLights	MTBLS620	http://identifiers.org/metabolights:MTBLS620
C3_12months	Sample preparation and UHPLC-MS analysis	1322 Infinity	Agilent Technologies	43	43_1_1.mzML	MetaboLights	MTBLS620	http://identifiers.org/metabolights:MTBLS620	Data pre-processing	Derived_Spectral_data_preprocessed.xlsx	MetaboLights	MTBLS620	http://identifiers.org/metabolights:MTBLS620
C3_24months	Sample preparation and UHPLC-MS analysis	1323 Infinity	Agilent Technologies	44	44_1_1.mzML	MetaboLights	MTBLS620	http://identifiers.org/metabolights:MTBLS620	Data pre-processing	Derived_Spectral_data_preprocessed.xlsx	MetaboLights	MTBLS620	http://identifiers.org/metabolights:MTBLS620
C3_36months	Sample preparation and UHPLC-MS analysis	1324 Infinity	Agilent Technologies	45	45_1_1.mzML	MetaboLights	MTBLS620	http://identifiers.org/metabolights:MTBLS620	Data pre-processing	Derived_Spectral_data_preprocessed.xlsx	MetaboLights	MTBLS620	http://identifiers.org/metabolights:MTBLS620
C4_12months	Sample preparation and UHPLC-MS analysis	1325 Infinity	Agilent Technologies	47	47_1_1.mzML	MetaboLights	MTBLS620	http://identifiers.org/metabolights:MTBLS620	Data pre-processing	Derived_Spectral_data_preprocessed.xlsx	MetaboLights	MTBLS620	http://identifiers.org/metabolights:MTBLS620
C4_18months	Sample preparation and UHPLC-MS analysis	1326 Infinity	Agilent Technologies	48	48_1_1.mzML	MetaboLights	MTBLS620	http://identifiers.org/metabolights:MTBLS620	Data pre-processing	Derived_Spectral_data_preprocessed.xlsx	MetaboLights	MTBLS620	http://identifiers.org/metabolights:MTBLS620
C4_24months	Sample preparation and UHPLC-MS analysis	1327 Infinity	Agilent Technologies	49	49_1_1.mzML	MetaboLights	MTBLS620	http://identifiers.org/metabolights:MTBLS620	Data pre-processing	Derived_Spectral_data_preprocessed.xlsx	MetaboLights	MTBLS620	http://identifiers.org/metabolights:MTBLS620
C4_36months	Sample preparation and UHPLC-MS analysis	1328 Infinity	Agilent Technologies	50	50_1_1.mzML	MetaboLights	MTBLS620	http://identifiers.org/metabolights:MTBLS620	Data pre-processing	Derived_Spectral_data_preprocessed.xlsx	MetaboLights	MTBLS620	http://identifiers.org/metabolights:MTBLS620
CO43_12months	Sample preparation and UHPLC-MS analysis	1329 Infinity	Agilent Technologies	52	52_1_1.mzML	MetaboLights	MTBLS620	http://identifiers.org/metabolights:MTBLS620	Data pre-processing	Derived_Spectral_data_preprocessed.xlsx	MetaboLights	MTBLS620	http://identifiers.org/metabolights:MTBLS620
CO43_18months	Sample preparation and UHPLC-MS analysis	1330 Infinity	Agilent Technologies	53	53_1_1.mzML	MetaboLights	MTBLS620	http://identifiers.org/metabolights:MTBLS620	Data pre-processing	Derived_Spectral_data_preprocessed.xlsx	MetaboLights	MTBLS620	http://identifiers.org/metabolights:MTBLS620
CO43_36months_i	Sample preparation and UHPLC-MS analysis	1331 Infinity	Agilent Technologies	54	54_1_1.mzML	MetaboLights	MTBLS620	http://identifiers.org/metabolights:MTBLS620	Data pre-processing	Derived_Spectral_data_preprocessed.xlsx	MetaboLights	MTBLS620	http://identifiers.org/metabolights:MTBLS620
CO43_36months_ii	Sample preparation and UHPLC-MS analysis	1332 Infinity	Agilent Technologies	55	55_1_1.mzML	MetaboLights	MTBLS620	http://identifiers.org/metabolights:MTBLS620	Data pre-processing	Derived_Spectral_data_preprocessed.xlsx	MetaboLights	MTBLS620	http://identifiers.org/metabolights:MTBLS620
CO42_12months	Sample preparation and UHPLC-MS analysis	1333 Infinity	Agilent Technologies	57	57_1_1.mzML	MetaboLights	MTBLS620	http://identifiers.org/metabolights:MTBLS620	Data pre-processing	Derived_Spectral_data_preprocessed.xlsx	MetaboLights	MTBLS620	http://identifiers.org/metabolights:MTBLS620
CO42_24months	Sample preparation and UHPLC-MS analysis	1334 Infinity	Agilent Technologies	58	58_1_1.mzML	MetaboLights	MTBLS620	http://identifiers.org/metabolights:MTBLS620	Data pre-processing	Derived_Spectral_data_preprocessed.xlsx	MetaboLights	MTBLS620	http://identifiers.org/metabolights:MTBLS620
CO42_36months_i	Sample preparation and UHPLC-MS analysis	1335 Infinity	Agilent Technologies	59	59_1_1.mzML	MetaboLights	MTBLS620	http://identifiers.org/metabolights:MTBLS620	Data pre-processing	Derived_Spectral_data_preprocessed.xlsx	MetaboLights	MTBLS620	http://identifiers.org/metabolights:MTBLS620
CO42_36months_ii	Sample preparation and UHPLC-MS analysis	1336 Infinity	Agilent Technologies	60	60_1_1.mzML	MetaboLights	MTBLS620	http://identifiers.org/metabolights:MTBLS620	Data pre-processing	Derived_Spectral_data_preprocessed.xlsx	MetaboLights	MTBLS620	http://identifiers.org/metabolights:MTBLS620
CO63_6months	Sample preparation and UHPLC-MS analysis	1337 Infinity	Agilent Technologies	62	62_1_1.mzML	MetaboLights	MTBLS620	http://identifiers.org/metabolights:MTBLS620	Data pre-processing	Derived_Spectral_data_preprocessed.xlsx	MetaboLights	MTBLS620	http://identifiers.org/metabolights:MTBLS620
CO63_12months	Sample preparation and UHPLC-MS analysis	1338 Infinity	Agilent Technologies	63	63_1_1.mzML	MetaboLights	MTBLS620	http://identifiers.org/metabolights:MTBLS620	Data pre-processing	Derived_Spectral_data_preprocessed.xlsx	MetaboLights	MTBLS620	http://identifiers.org/metabolights:MTBLS620
CO63_24months	Sample preparation and UHPLC-MS analysis	1339 Infinity	Agilent Technologies	64	64_1_1.mzML	MetaboLights	MTBLS620	http://identifiers.org/metabolights:MTBLS620	Data pre-processing	Derived_Spectral_data_preprocessed.xlsx	MetaboLights	MTBLS620	http://identifiers.org/metabolights:MTBLS620
CO63_36months	Sample preparation and UHPLC-MS analysis	1340 Infinity	Agilent Technologies	65	65_1_1.mzML	MetaboLights	MTBLS620	http://identifiers.org/metabolights:MTBLS620	Data pre-processing	Derived_Spectral_data_preprocessed.xlsx	MetaboLights	MTBLS620	http://identifiers.org/metabolights:MTBLS620
C5_18months	Sample preparation and UHPLC-MS analysis	1341 Infinity	Agilent Technologies	69	69_1_1.mzML	MetaboLights	MTBLS620	http://identifiers.org/metabolights:MTBLS620	Data pre-processing	Derived_Spectral_data_preprocessed.xlsx	MetaboLights	MTBLS620	http://identifiers.org/metabolights:MTBLS620
C5_36months	Sample preparation and UHPLC-MS analysis	1342 Infinity	Agilent Technologies	70	70_1_1.mzML	MetaboLights	MTBLS620	http://identifiers.org/metabolights:MTBLS620	Data pre-processing	Derived_Spectral_data_preprocessed.xlsx	MetaboLights	MTBLS620	http://identifiers.org/metabolights:MTBLS620
CO52_3months	Sample preparation and UHPLC-MS analysis	1343 Infinity	Agilent Technologies	72	72_1_1.mzML	MetaboLights	MTBLS620	http://identifiers.org/metabolights:MTBLS620	Data pre-processing	Derived_Spectral_data_preprocessed.xlsx	MetaboLights	MTBLS620	http://identifiers.org/metabolights:MTBLS620
CO52_6months	Sample preparation and UHPLC-MS analysis	1344 Infinity	Agilent Technologies	73	73_1_1.mzML	MetaboLights	MTBLS620	http://identifiers.org/metabolights:MTBLS620	Data pre-processing	Derived_Spectral_data_preprocessed.xlsx	MetaboLights	MTBLS620	http://identifiers.org/metabolights:MTBLS620
CO52_18months	Sample preparation and UHPLC-MS analysis	1345 Infinity	Agilent Technologies	74	74_1_1.mzML	MetaboLights	MTBLS620	http://identifiers.org/metabolights:MTBLS620	Data pre-processing	Derived_Spectral_data_preprocessed.xlsx	MetaboLights	MTBLS620	http://identifiers.org/metabolights:MTBLS620
CO52_36months	Sample preparation and UHPLC-MS analysis	1346 Infinity	Agilent Technologies	75	75_1_1.mzML	MetaboLights	MTBLS620	http://identifiers.org/metabolights:MTBLS620	Data pre-processing	Derived_Spectral_data_preprocessed.xlsx	MetaboLights	MTBLS620	http://identifiers.org/metabolights:MTBLS620
CO22_12months	Sample preparation and UHPLC-MS analysis	1347 Infinity	Agilent Technologies	77	77_1_1.mzML	MetaboLights	MTBLS620	http://identifiers.org/metabolights:MTBLS620	Data pre-processing	Derived_Spectral_data_preprocessed.xlsx	MetaboLights	MTBLS620	http://identifiers.org/metabolights:MTBLS620
CO22_18months	Sample preparation and UHPLC-MS analysis	1348 Infinity	Agilent Technologies	78	78_1_1.mzML	MetaboLights	MTBLS620	http://identifiers.org/metabolights:MTBLS620	Data pre-processing	Derived_Spectral_data_preprocessed.xlsx	MetaboLights	MTBLS620	http://identifiers.org/metabolights:MTBLS620
CO22_24months	Sample preparation and UHPLC-MS analysis	1349 Infinity	Agilent Technologies	79	79_1_1.mzML	MetaboLights	MTBLS620	http://identifiers.org/metabolights:MTBLS620	Data pre-processing	Derived_Spectral_data_preprocessed.xlsx	MetaboLights	MTBLS620	http://identifiers.org/metabolights:MTBLS620
CO22_36months	Sample preparation and UHPLC-MS analysis	1350 Infinity	Agilent Technologies	80	80_1_1.mzML	MetaboLights	MTBLS620	http://identifiers.org/metabolights:MTBLS620	Data pre-processing	Derived_Spectral_data_preprocessed.xlsx	MetaboLights	MTBLS620	http://identifiers.org/metabolights:MTBLS620
C6_12months	Sample preparation and UHPLC-MS analysis	1351 Infinity	Agilent Technologies	83	83_1_1.mzML	MetaboLights	MTBLS620	http://identifiers.org/metabolights:MTBLS620	Data pre-processing	Derived_Spectral_data_preprocessed.xlsx	MetaboLights	MTBLS620	http://identifiers.org/metabolights:MTBLS620
C6_24months	Sample preparation and UHPLC-MS analysis	1352 Infinity	Agilent Technologies	84	84_1_1.mzML	MetaboLights	MTBLS620	http://identifiers.org/metabolights:MTBLS620	Data pre-processing	Derived_Spectral_data_preprocessed.xlsx	MetaboLights	MTBLS620	http://identifiers.org/metabolights:MTBLS620
C6_36months	Sample preparation and UHPLC-MS analysis	1353 Infinity	Agilent Technologies	85	85_1_1.mzML	MetaboLights	MTBLS620	http://identifiers.org/metabolights:MTBLS620	Data pre-processing	Derived_Spectral_data_preprocessed.xlsx	MetaboLights	MTBLS620	http://identifiers.org/metabolights:MTBLS620
CO62_24months	Sample preparation and UHPLC-MS analysis	1354 Infinity	Agilent Technologies	89	89_1_1.mzML	MetaboLights	MTBLS620	http://identifiers.org/metabolights:MTBLS620	Data pre-processing	Derived_Spectral_data_preprocessed.xlsx	MetaboLights	MTBLS620	http://identifiers.org/metabolights:MTBLS620
CO62_36months	Sample preparation and UHPLC-MS analysis	1355 Infinity	Agilent Technologies	90	90_1_1.mzML	MetaboLights	MTBLS620	http://identifiers.org/metabolights:MTBLS620	Data pre-processing	Derived_Spectral_data_preprocessed.xlsx	MetaboLights	MTBLS620	http://identifiers.org/metabolights:MTBLS620
CO72_12months	Sample preparation and UHPLC-MS analysis	1356 Infinity	Agilent Technologies	92	92_1_1.mzML	MetaboLights	MTBLS620	http://identifiers.org/metabolights:MTBLS620	Data pre-processing	Derived_Spectral_data_preprocessed.xlsx	MetaboLights	MTBLS620	http://identifiers.org/metabolights:MTBLS620
CO72_18months	Sample preparation and UHPLC-MS analysis	1357 Infinity	Agilent Technologies	93	93_1_1.mzML	MetaboLights	MTBLS620	http://identifiers.org/metabolights:MTBLS620	Data pre-processing	Derived_Spectral_data_preprocessed.xlsx	MetaboLights	MTBLS620	http://identifiers.org/metabolights:MTBLS620
CO72_24months	Sample preparation and UHPLC-MS analysis	1358 Infinity	Agilent Technologies	94	94_1_1.mzML	MetaboLights	MTBLS620	http://identifiers.org/metabolights:MTBLS620	Data pre-processing	Derived_Spectral_data_preprocessed.xlsx	MetaboLights	MTBLS620	http://identifiers.org/metabolights:MTBLS620
CO72_36months	Sample preparation and UHPLC-MS analysis	1359 Infinity	Agilent Technologies	95	95_1_1.mzML	MetaboLights	MTBLS620	http://identifiers.org/metabolights:MTBLS620	Data pre-processing	Derived_Spectral_data_preprocessed.xlsx	MetaboLights	MTBLS620	http://identifiers.org/metabolights:MTBLS620
CO73_12months	Sample preparation and UHPLC-MS analysis	1360 Infinity	Agilent Technologies	97	97_1_1.mzML	MetaboLights	MTBLS620	http://identifiers.org/metabolights:MTBLS620	Data pre-processing	Derived_Spectral_data_preprocessed.xlsx	MetaboLights	MTBLS620	http://identifiers.org/metabolights:MTBLS620
CO73_18months	Sample preparation and UHPLC-MS analysis	1361 Infinity	Agilent Technologies	98	98_1_1.mzML	MetaboLights	MTBLS620	http://identifiers.org/metabolights:MTBLS620	Data pre-processing	Derived_Spectral_data_preprocessed.xlsx	MetaboLights	MTBLS620	http://identifiers.org/metabolights:MTBLS620
CO73_24months	Sample preparation and UHPLC-MS analysis	1362 Infinity	Agilent Technologies	99	99_1_1.mzML	MetaboLights	MTBLS620	http://identifiers.org/metabolights:MTBLS620	Data pre-processing	Derived_Spectral_data_preprocessed.xlsx	MetaboLights	MTBLS620	http://identifiers.org/metabolights:MTBLS620
CO73_36months	Sample preparation and UHPLC-MS analysis	1363 Infinity	Agilent Technologies	100	100_1_1.mzML	MetaboLights	MTBLS620	http://identifiers.org/metabolights:MTBLS620	Data pre-processing	Derived_Spectral_data_preprocessed.xlsx	MetaboLights	MTBLS620	http://identifiers.org/metabolights:MTBLS620
CO92_6months	Sample preparation and UHPLC-MS analysis	1364 Infinity	Agilent Technologies	102	102_1_1.mzML	MetaboLights	MTBLS620	http://identifiers.org/metabolights:MTBLS620	Data pre-processing	Derived_Spectral_data_preprocessed.xlsx	MetaboLights	MTBLS620	http://identifiers.org/metabolights:MTBLS620
CO92_12months	Sample preparation and UHPLC-MS analysis	1365 Infinity	Agilent Technologies	103	103_1_1.mzML	MetaboLights	MTBLS620	http://identifiers.org/metabolights:MTBLS620	Data pre-processing	Derived_Spectral_data_preprocessed.xlsx	MetaboLights	MTBLS620	http://identifiers.org/metabolights:MTBLS620
CO92_24months	Sample preparation and UHPLC-MS analysis	1366 Infinity	Agilent Technologies	104	104_1_1.mzML	MetaboLights	MTBLS620	http://identifiers.org/metabolights:MTBLS620	Data pre-processing	Derived_Spectral_data_preprocessed.xlsx	MetaboLights	MTBLS620	http://identifiers.org/metabolights:MTBLS620
CO92_36months	Sample preparation and UHPLC-MS analysis	1367 Infinity	Agilent Technologies	105	105_1_1.mzML	MetaboLights	MTBLS620	http://identifiers.org/metabolights:MTBLS620	Data pre-processing	Derived_Spectral_data_preprocessed.xlsx	MetaboLights	MTBLS620	http://identifiers.org/metabolights:MTBLS620
C7_6months	Sample preparation and UHPLC-MS analysis	1368 Infinity	Agilent Technologies	107	107_1_1.mzML	MetaboLights	MTBLS620	http://identifiers.org/metabolights:MTBLS620	Data pre-processing	Derived_Spectral_data_preprocessed.xlsx	MetaboLights	MTBLS620	http://identifiers.org/metabolights:MTBLS620
C7_12months	Sample preparation and UHPLC-MS analysis	1369 Infinity	Agilent Technologies	108	108_1_1.mzML	MetaboLights	MTBLS620	http://identifiers.org/metabolights:MTBLS620	Data pre-processing	Derived_Spectral_data_preprocessed.xlsx	MetaboLights	MTBLS620	http://identifiers.org/metabolights:MTBLS620
C7_24months	Sample preparation and UHPLC-MS analysis	1370 Infinity	Agilent Technologies	109	109_1_1.mzML	MetaboLights	MTBLS620	http://identifiers.org/metabolights:MTBLS620	Data pre-processing	Derived_Spectral_data_preprocessed.xlsx	MetaboLights	MTBLS620	http://identifiers.org/metabolights:MTBLS620
C7_36months	Sample preparation and UHPLC-MS analysis	1371 Infinity	Agilent Technologies	110	110_1_1.mzML	MetaboLights	MTBLS620	http://identifiers.org/metabolights:MTBLS620	Data pre-processing	Derived_Spectral_data_preprocessed.xlsx	MetaboLights	MTBLS620	http://identifiers.org/metabolights:MTBLS620
CO363_3months	Sample preparation and UHPLC-MS analysis	1372 Infinity	Agilent Technologies	112	112_1_1.mzML	MetaboLights	MTBLS620	http://identifiers.org/metabolights:MTBLS620	Data pre-processing	Derived_Spectral_data_preprocessed.xlsx	MetaboLights	MTBLS620	http://identifiers.org/metabolights:MTBLS620
CO363_6months	Sample preparation and UHPLC-MS analysis	1373 Infinity	Agilent Technologies	113	113_1_1.mzML	MetaboLights	MTBLS620	http://identifiers.org/metabolights:MTBLS620	Data pre-processing	Derived_Spectral_data_preprocessed.xlsx	MetaboLights	MTBLS620	http://identifiers.org/metabolights:MTBLS620
CO363_12months	Sample preparation and UHPLC-MS analysis	1374 Infinity	Agilent Technologies	114	114_1_1.mzML	MetaboLights	MTBLS620	http://identifiers.org/metabolights:MTBLS620	Data pre-processing	Derived_Spectral_data_preprocessed.xlsx	MetaboLights	MTBLS620	http://identifiers.org/metabolights:MTBLS620
CO363_24months	Sample preparation and UHPLC-MS analysis	1375 Infinity	Agilent Technologies	115	115_1_1.mzML	MetaboLights	MTBLS620	http://identifiers.org/metabolights:MTBLS620	Data pre-processing	Derived_Spectral_data_preprocessed.xlsx	MetaboLights	MTBLS620	http://identifiers.org/metabolights:MTBLS620
CO132_3months	Sample preparation and UHPLC-MS analysis	1376 Infinity	Agilent Technologies	117	117_1_1.mzML	MetaboLights	MTBLS620	http://identifiers.org/metabolights:MTBLS620	Data pre-processing	Derived_Spectral_data_preprocessed.xlsx	MetaboLights	MTBLS620	http://identifiers.org/metabolights:MTBLS620
CO132_6months	Sample preparation and UHPLC-MS analysis	1377 Infinity	Agilent Technologies	118	118_1_1.mzML	MetaboLights	MTBLS620	http://identifiers.org/metabolights:MTBLS620	Data pre-processing	Derived_Spectral_data_preprocessed.xlsx	MetaboLights	MTBLS620	http://identifiers.org/metabolights:MTBLS620
CO132_18months	Sample preparation and UHPLC-MS analysis	1378 Infinity	Agilent Technologies	119	119_1_1.mzML	MetaboLights	MTBLS620	http://identifiers.org/metabolights:MTBLS620	Data pre-processing	Derived_Spectral_data_preprocessed.xlsx	MetaboLights	MTBLS620	http://identifiers.org/metabolights:MTBLS620
CO132_36months	Sample preparation and UHPLC-MS analysis	1379 Infinity	Agilent Technologies	120	120_1_1.mzML	MetaboLights	MTBLS620	http://identifiers.org/metabolights:MTBLS620	Data pre-processing	Derived_Spectral_data_preprocessed.xlsx	MetaboLights	MTBLS620	http://identifiers.org/metabolights:MTBLS620
C36_6months	Sample preparation and UHPLC-MS analysis	1380 Infinity	Agilent Technologies	123	123_1_1.mzML	MetaboLights	MTBLS620	http://identifiers.org/metabolights:MTBLS620	Data pre-processing	Derived_Spectral_data_preprocessed.xlsx	MetaboLights	MTBLS620	http://identifiers.org/metabolights:MTBLS620
C36_12months	Sample preparation and UHPLC-MS analysis	1381 Infinity	Agilent Technologies	124	124_1_1.mzML	MetaboLights	MTBLS620	http://identifiers.org/metabolights:MTBLS620	Data pre-processing	Derived_Spectral_data_preprocessed.xlsx	MetaboLights	MTBLS620	http://identifiers.org/metabolights:MTBLS620
C36_24months	Sample preparation and UHPLC-MS analysis	1382 Infinity	Agilent Technologies	125	125_1_1.mzML	MetaboLights	MTBLS620	http://identifiers.org/metabolights:MTBLS620	Data pre-processing	Derived_Spectral_data_preprocessed.xlsx	MetaboLights	MTBLS620	http://identifiers.org/metabolights:MTBLS620
C8_6months	Sample preparation and UHPLC-MS analysis	1383 Infinity	Agilent Technologies	127	127_1_1.mzML	MetaboLights	MTBLS620	http://identifiers.org/metabolights:MTBLS620	Data pre-processing	Derived_Spectral_data_preprocessed.xlsx	MetaboLights	MTBLS620	http://identifiers.org/metabolights:MTBLS620
C8_12months	Sample preparation and UHPLC-MS analysis	1384 Infinity	Agilent Technologies	128	128_1_1.mzML	MetaboLights	MTBLS620	http://identifiers.org/metabolights:MTBLS620	Data pre-processing	Derived_Spectral_data_preprocessed.xlsx	MetaboLights	MTBLS620	http://identifiers.org/metabolights:MTBLS620
C8_24months	Sample preparation and UHPLC-MS analysis	1385 Infinity	Agilent Technologies	129	129_1_1.mzML	MetaboLights	MTBLS620	http://identifiers.org/metabolights:MTBLS620	Data pre-processing	Derived_Spectral_data_preprocessed.xlsx	MetaboLights	MTBLS620	http://identifiers.org/metabolights:MTBLS620
C8_36months	Sample preparation and UHPLC-MS analysis	1386 Infinity	Agilent Technologies	130	130_1_1.mzML	MetaboLights	MTBLS620	http://identifiers.org/metabolights:MTBLS620	Data pre-processing	Derived_Spectral_data_preprocessed.xlsx	MetaboLights	MTBLS620	http://identifiers.org/metabolights:MTBLS620
C9_6months	Sample preparation and UHPLC-MS analysis	1387 Infinity	Agilent Technologies	132	132_1_1.mzML	MetaboLights	MTBLS620	http://identifiers.org/metabolights:MTBLS620	Data pre-processing	Derived_Spectral_data_preprocessed.xlsx	MetaboLights	MTBLS620	http://identifiers.org/metabolights:MTBLS620
C9_12months	Sample preparation and UHPLC-MS analysis	1388 Infinity	Agilent Technologies	133	133_1_1.mzML	MetaboLights	MTBLS620	http://identifiers.org/metabolights:MTBLS620	Data pre-processing	Derived_Spectral_data_preprocessed.xlsx	MetaboLights	MTBLS620	http://identifiers.org/metabolights:MTBLS620
C9_24months	Sample preparation and UHPLC-MS analysis	1389 Infinity	Agilent Technologies	134	134_1_1.mzML	MetaboLights	MTBLS620	http://identifiers.org/metabolights:MTBLS620	Data pre-processing	Derived_Spectral_data_preprocessed.xlsx	MetaboLights	MTBLS620	http://identifiers.org/metabolights:MTBLS620
C9_36months	Sample preparation and UHPLC-MS analysis	1390 Infinity	Agilent Technologies	135	135_1_1.mzML	MetaboLights	MTBLS620	http://identifiers.org/metabolights:MTBLS620	Data pre-processing	Derived_Spectral_data_preprocessed.xlsx	MetaboLights	MTBLS620	http://identifiers.org/metabolights:MTBLS620
CO83_6months	Sample preparation and UHPLC-MS analysis	1391 Infinity	Agilent Technologies	137	137_1_1.mzML	MetaboLights	MTBLS620	http://identifiers.org/metabolights:MTBLS620	Data pre-processing	Derived_Spectral_data_preprocessed.xlsx	MetaboLights	MTBLS620	http://identifiers.org/metabolights:MTBLS620
CO83_12months	Sample preparation and UHPLC-MS analysis	1392 Infinity	Agilent Technologies	138	138_1_1.mzML	MetaboLights	MTBLS620	http://identifiers.org/metabolights:MTBLS620	Data pre-processing	Derived_Spectral_data_preprocessed.xlsx	MetaboLights	MTBLS620	http://identifiers.org/metabolights:MTBLS620
CO83_24months	Sample preparation and UHPLC-MS analysis	1393 Infinity	Agilent Technologies	139	139_1_1.mzML	MetaboLights	MTBLS620	http://identifiers.org/metabolights:MTBLS620	Data pre-processing	Derived_Spectral_data_preprocessed.xlsx	MetaboLights	MTBLS620	http://identifiers.org/metabolights:MTBLS620
CO83_36months	Sample preparation and UHPLC-MS analysis	1394 Infinity	Agilent Technologies	140	140_1_1.mzML	MetaboLights	MTBLS620	http://identifiers.org/metabolights:MTBLS620	Data pre-processing	Derived_Spectral_data_preprocessed.xlsx	MetaboLights	MTBLS620	http://identifiers.org/metabolights:MTBLS620
CO102_6months	Sample preparation and UHPLC-MS analysis	1395 Infinity	Agilent Technologies	142	142_1_1.mzML	MetaboLights	MTBLS620	http://identifiers.org/metabolights:MTBLS620	Data pre-processing	Derived_Spectral_data_preprocessed.xlsx	MetaboLights	MTBLS620	http://identifiers.org/metabolights:MTBLS620
CO102_12months	Sample preparation and UHPLC-MS analysis	1396 Infinity	Agilent Technologies	143	143_1_1.mzML	MetaboLights	MTBLS620	http://identifiers.org/metabolights:MTBLS620	Data pre-processing	Derived_Spectral_data_preprocessed.xlsx	MetaboLights	MTBLS620	http://identifiers.org/metabolights:MTBLS620
CO102_18months	Sample preparation and UHPLC-MS analysis	1397 Infinity	Agilent Technologies	144	144_1_1.mzML	MetaboLights	MTBLS620	http://identifiers.org/metabolights:MTBLS620	Data pre-processing	Derived_Spectral_data_preprocessed.xlsx	MetaboLights	MTBLS620	http://identifiers.org/metabolights:MTBLS620
CO102_36months	Sample preparation and UHPLC-MS analysis	1398 Infinity	Agilent Technologies	145	145_1_1.mzML	MetaboLights	MTBLS620	http://identifiers.org/metabolights:MTBLS620	Data pre-processing	Derived_Spectral_data_preprocessed.xlsx	MetaboLights	MTBLS620	http://identifiers.org/metabolights:MTBLS620
CO93_6months	Sample preparation and UHPLC-MS analysis	1399 Infinity	Agilent Technologies	147	147_1_1.mzML	MetaboLights	MTBLS620	http://identifiers.org/metabolights:MTBLS620	Data pre-processing	Derived_Spectral_data_preprocessed.xlsx	MetaboLights	MTBLS620	http://identifiers.org/metabolights:MTBLS620
CO93_12months	Sample preparation and UHPLC-MS analysis	1400 Infinity	Agilent Technologies	148	148_1_1.mzML	MetaboLights	MTBLS620	http://identifiers.org/metabolights:MTBLS620	Data pre-processing	Derived_Spectral_data_preprocessed.xlsx	MetaboLights	MTBLS620	http://identifiers.org/metabolights:MTBLS620
CO93_24months	Sample preparation and UHPLC-MS analysis	1401 Infinity	Agilent Technologies	149	149_1_1.mzML	MetaboLights	MTBLS620	http://identifiers.org/metabolights:MTBLS620	Data pre-processing	Derived_Spectral_data_preprocessed.xlsx	MetaboLights	MTBLS620	http://identifiers.org/metabolights:MTBLS620
CO93_36months	Sample preparation and UHPLC-MS analysis	1402 Infinity	Agilent Technologies	150	150_1_1.mzML	MetaboLights	MTBLS620	http://identifiers.org/metabolights:MTBLS620	Data pre-processing	Derived_Spectral_data_preprocessed.xlsx	MetaboLights	MTBLS620	http://identifiers.org/metabolights:MTBLS620
CO103_6months	Sample preparation and UHPLC-MS analysis	1403 Infinity	Agilent Technologies	152	152_1_1.mzML	MetaboLights	MTBLS620	http://identifiers.org/metabolights:MTBLS620	Data pre-processing	Derived_Spectral_data_preprocessed.xlsx	MetaboLights	MTBLS620	http://identifiers.org/metabolights:MTBLS620
CO103_12months	Sample preparation and UHPLC-MS analysis	1404 Infinity	Agilent Technologies	153	153_1_1.mzML	MetaboLights	MTBLS620	http://identifiers.org/metabolights:MTBLS620	Data pre-processing	Derived_Spectral_data_preprocessed.xlsx	MetaboLights	MTBLS620	http://identifiers.org/metabolights:MTBLS620
CO103_18months	Sample preparation and UHPLC-MS analysis	1405 Infinity	Agilent Technologies	154	154_1_1.mzML	MetaboLights	MTBLS620	http://identifiers.org/metabolights:MTBLS620	Data pre-processing	Derived_Spectral_data_preprocessed.xlsx	MetaboLights	MTBLS620	http://identifiers.org/metabolights:MTBLS620
CO103_36months	Sample preparation and UHPLC-MS analysis	1406 Infinity	Agilent Technologies	155	155_1_1.mzML	MetaboLights	MTBLS620	http://identifiers.org/metabolights:MTBLS620	Data pre-processing	Derived_Spectral_data_preprocessed.xlsx	MetaboLights	MTBLS620	http://identifiers.org/metabolights:MTBLS620
CO113_3months	Sample preparation and UHPLC-MS analysis	1407 Infinity	Agilent Technologies	157	157_1_1.mzML	MetaboLights	MTBLS620	http://identifiers.org/metabolights:MTBLS620	Data pre-processing	Derived_Spectral_data_preprocessed.xlsx	MetaboLights	MTBLS620	http://identifiers.org/metabolights:MTBLS620
CO113_12months	Sample preparation and UHPLC-MS analysis	1408 Infinity	Agilent Technologies	158	158_1_1.mzML	MetaboLights	MTBLS620	http://identifiers.org/metabolights:MTBLS620	Data pre-processing	Derived_Spectral_data_preprocessed.xlsx	MetaboLights	MTBLS620	http://identifiers.org/metabolights:MTBLS620
CO113_36months	Sample preparation and UHPLC-MS analysis	1409 Infinity	Agilent Technologies	159	159_1_1.mzML	MetaboLights	MTBLS620	http://identifiers.org/metabolights:MTBLS620	Data pre-processing	Derived_Spectral_data_preprocessed.xlsx	MetaboLights	MTBLS620	http://identifiers.org/metabolights:MTBLS620
CO112_3months	Sample preparation and UHPLC-MS analysis	1410 Infinity	Agilent Technologies	161	161_1_1.mzML	MetaboLights	MTBLS620	http://identifiers.org/metabolights:MTBLS620	Data pre-processing	Derived_Spectral_data_preprocessed.xlsx	MetaboLights	MTBLS620	http://identifiers.org/metabolights:MTBLS620
CO112_12months	Sample preparation and UHPLC-MS analysis	1411 Infinity	Agilent Technologies	162	162_1_1.mzML	MetaboLights	MTBLS620	http://identifiers.org/metabolights:MTBLS620	Data pre-processing	Derived_Spectral_data_preprocessed.xlsx	MetaboLights	MTBLS620	http://identifiers.org/metabolights:MTBLS620
CO112_36months	Sample preparation and UHPLC-MS analysis	1412 Infinity	Agilent Technologies	163	163_1_1.mzML	MetaboLights	MTBLS620	http://identifiers.org/metabolights:MTBLS620	Data pre-processing	Derived_Spectral_data_preprocessed.xlsx	MetaboLights	MTBLS620	http://identifiers.org/metabolights:MTBLS620
C10_12months	Sample preparation and UHPLC-MS analysis	1413 Infinity	Agilent Technologies	166	166_1_1.mzML	MetaboLights	MTBLS620	http://identifiers.org/metabolights:MTBLS620	Data pre-processing	Derived_Spectral_data_preprocessed.xlsx	MetaboLights	MTBLS620	http://identifiers.org/metabolights:MTBLS620
C10_18months	Sample preparation and UHPLC-MS analysis	1414 Infinity	Agilent Technologies	167	167_1_1.mzML	MetaboLights	MTBLS620	http://identifiers.org/metabolights:MTBLS620	Data pre-processing	Derived_Spectral_data_preprocessed.xlsx	MetaboLights	MTBLS620	http://identifiers.org/metabolights:MTBLS620
C10_36months	Sample preparation and UHPLC-MS analysis	1415 Infinity	Agilent Technologies	168	168_1_1.mzML	MetaboLights	MTBLS620	http://identifiers.org/metabolights:MTBLS620	Data pre-processing	Derived_Spectral_data_preprocessed.xlsx	MetaboLights	MTBLS620	http://identifiers.org/metabolights:MTBLS620
C11_3months	Sample preparation and UHPLC-MS analysis	1416 Infinity	Agilent Technologies	170	170_1_1.mzML	MetaboLights	MTBLS620	http://identifiers.org/metabolights:MTBLS620	Data pre-processing	Derived_Spectral_data_preprocessed.xlsx	MetaboLights	MTBLS620	http://identifiers.org/metabolights:MTBLS620
C11_12months	Sample preparation and UHPLC-MS analysis	1417 Infinity	Agilent Technologies	171	171_1_1.mzML	MetaboLights	MTBLS620	http://identifiers.org/metabolights:MTBLS620	Data pre-processing	Derived_Spectral_data_preprocessed.xlsx	MetaboLights	MTBLS620	http://identifiers.org/metabolights:MTBLS620
C11_36months	Sample preparation and UHPLC-MS analysis	1418 Infinity	Agilent Technologies	172	172_1_1.mzML	MetaboLights	MTBLS620	http://identifiers.org/metabolights:MTBLS620	Data pre-processing	Derived_Spectral_data_preprocessed.xlsx	MetaboLights	MTBLS620	http://identifiers.org/metabolights:MTBLS620
CO82_6months	Sample preparation and UHPLC-MS analysis	1419 Infinity	Agilent Technologies	174	174_1_1.mzML	MetaboLights	MTBLS620	http://identifiers.org/metabolights:MTBLS620	Data pre-processing	Derived_Spectral_data_preprocessed.xlsx	MetaboLights	MTBLS620	http://identifiers.org/metabolights:MTBLS620
CO82_12months	Sample preparation and UHPLC-MS analysis	1420 Infinity	Agilent Technologies	175	175_1_1.mzML	MetaboLights	MTBLS620	http://identifiers.org/metabolights:MTBLS620	Data pre-processing	Derived_Spectral_data_preprocessed.xlsx	MetaboLights	MTBLS620	http://identifiers.org/metabolights:MTBLS620
CO82_18months	Sample preparation and UHPLC-MS analysis	1421 Infinity	Agilent Technologies	176	176_1_1.mzML	MetaboLights	MTBLS620	http://identifiers.org/metabolights:MTBLS620	Data pre-processing	Derived_Spectral_data_preprocessed.xlsx	MetaboLights	MTBLS620	http://identifiers.org/metabolights:MTBLS620
CO82_36months	Sample preparation and UHPLC-MS analysis	1422 Infinity	Agilent Technologies	177	177_1_1.mzML	MetaboLights	MTBLS620	http://identifiers.org/metabolights:MTBLS620	Data pre-processing	Derived_Spectral_data_preprocessed.xlsx	MetaboLights	MTBLS620	http://identifiers.org/metabolights:MTBLS620
CO123_3months	Sample preparation and UHPLC-MS analysis	1423 Infinity	Agilent Technologies	179	179_1_1.mzML	MetaboLights	MTBLS620	http://identifiers.org/metabolights:MTBLS620	Data pre-processing	Derived_Spectral_data_preprocessed.xlsx	MetaboLights	MTBLS620	http://identifiers.org/metabolights:MTBLS620
CO123_6months	Sample preparation and UHPLC-MS analysis	1424 Infinity	Agilent Technologies	180	180_1_1.mzML	MetaboLights	MTBLS620	http://identifiers.org/metabolights:MTBLS620	Data pre-processing	Derived_Spectral_data_preprocessed.xlsx	MetaboLights	MTBLS620	http://identifiers.org/metabolights:MTBLS620
CO123_18months	Sample preparation and UHPLC-MS analysis	1425 Infinity	Agilent Technologies	181	181_1_1.mzML	MetaboLights	MTBLS620	http://identifiers.org/metabolights:MTBLS620	Data pre-processing	Derived_Spectral_data_preprocessed.xlsx	MetaboLights	MTBLS620	http://identifiers.org/metabolights:MTBLS620
CO123_36months	Sample preparation and UHPLC-MS analysis	1426 Infinity	Agilent Technologies	182	182_1_1.mzML	MetaboLights	MTBLS620	http://identifiers.org/metabolights:MTBLS620	Data pre-processing	Derived_Spectral_data_preprocessed.xlsx	MetaboLights	MTBLS620	http://identifiers.org/metabolights:MTBLS620
C12_12months	Sample preparation and UHPLC-MS analysis	1427 Infinity	Agilent Technologies	186	186_1_1.mzML	MetaboLights	MTBLS620	http://identifiers.org/metabolights:MTBLS620	Data pre-processing	Derived_Spectral_data_preprocessed.xlsx	MetaboLights	MTBLS620	http://identifiers.org/metabolights:MTBLS620
C12_36months	Sample preparation and UHPLC-MS analysis	1428 Infinity	Agilent Technologies	187	187_1_1.mzML	MetaboLights	MTBLS620	http://identifiers.org/metabolights:MTBLS620	Data pre-processing	Derived_Spectral_data_preprocessed.xlsx	MetaboLights	MTBLS620	http://identifiers.org/metabolights:MTBLS620
CO142_12months	Sample preparation and UHPLC-MS analysis	1429 Infinity	Agilent Technologies	189	189_1_1.mzML	MetaboLights	MTBLS620	http://identifiers.org/metabolights:MTBLS620	Data pre-processing	Derived_Spectral_data_preprocessed.xlsx	MetaboLights	MTBLS620	http://identifiers.org/metabolights:MTBLS620
CO142_18months	Sample preparation and UHPLC-MS analysis	1430 Infinity	Agilent Technologies	190	190_1_1.mzML	MetaboLights	MTBLS620	http://identifiers.org/metabolights:MTBLS620	Data pre-processing	Derived_Spectral_data_preprocessed.xlsx	MetaboLights	MTBLS620	http://identifiers.org/metabolights:MTBLS620
CO142_24months	Sample preparation and UHPLC-MS analysis	1431 Infinity	Agilent Technologies	191	191_1_1.mzML	MetaboLights	MTBLS620	http://identifiers.org/metabolights:MTBLS620	Data pre-processing	Derived_Spectral_data_preprocessed.xlsx	MetaboLights	MTBLS620	http://identifiers.org/metabolights:MTBLS620
CO142_36months	Sample preparation and UHPLC-MS analysis	1432 Infinity	Agilent Technologies	192	192_1_1.mzML	MetaboLights	MTBLS620	http://identifiers.org/metabolights:MTBLS620	Data pre-processing	Derived_Spectral_data_preprocessed.xlsx	MetaboLights	MTBLS620	http://identifiers.org/metabolights:MTBLS620
CO362_3months	Sample preparation and UHPLC-MS analysis	1433 Infinity	Agilent Technologies	194	194_1_1.mzML	MetaboLights	MTBLS620	http://identifiers.org/metabolights:MTBLS620	Data pre-processing	Derived_Spectral_data_preprocessed.xlsx	MetaboLights	MTBLS620	http://identifiers.org/metabolights:MTBLS620
CO362_6months	Sample preparation and UHPLC-MS analysis	1434 Infinity	Agilent Technologies	195	195_1_1.mzML	MetaboLights	MTBLS620	http://identifiers.org/metabolights:MTBLS620	Data pre-processing	Derived_Spectral_data_preprocessed.xlsx	MetaboLights	MTBLS620	http://identifiers.org/metabolights:MTBLS620
CO362_12months	Sample preparation and UHPLC-MS analysis	1435 Infinity	Agilent Technologies	196	196_1_1.mzML	MetaboLights	MTBLS620	http://identifiers.org/metabolights:MTBLS620	Data pre-processing	Derived_Spectral_data_preprocessed.xlsx	MetaboLights	MTBLS620	http://identifiers.org/metabolights:MTBLS620
CO362_24months	Sample preparation and UHPLC-MS analysis	1436 Infinity	Agilent Technologies	197	197_1_1.mzML	MetaboLights	MTBLS620	http://identifiers.org/metabolights:MTBLS620	Data pre-processing	Derived_Spectral_data_preprocessed.xlsx	MetaboLights	MTBLS620	http://identifiers.org/metabolights:MTBLS620
CO122_3months	Sample preparation and UHPLC-MS analysis	1437 Infinity	Agilent Technologies	199	199_1_1.mzML	MetaboLights	MTBLS620	http://identifiers.org/metabolights:MTBLS620	Data pre-processing	Derived_Spectral_data_preprocessed.xlsx	MetaboLights	MTBLS620	http://identifiers.org/metabolights:MTBLS620
CO122_6months	Sample preparation and UHPLC-MS analysis	1438 Infinity	Agilent Technologies	200	200_1_1.mzML	MetaboLights	MTBLS620	http://identifiers.org/metabolights:MTBLS620	Data pre-processing	Derived_Spectral_data_preprocessed.xlsx	MetaboLights	MTBLS620	http://identifiers.org/metabolights:MTBLS620
CO122_12months	Sample preparation and UHPLC-MS analysis	1439 Infinity	Agilent Technologies	201	201_1_1.mzML	MetaboLights	MTBLS620	http://identifiers.org/metabolights:MTBLS620	Data pre-processing	Derived_Spectral_data_preprocessed.xlsx	MetaboLights	MTBLS620	http://identifiers.org/metabolights:MTBLS620
CO122_36months	Sample preparation and UHPLC-MS analysis	1440 Infinity	Agilent Technologies	202	202_1_1.mzML	MetaboLights	MTBLS620	http://identifiers.org/metabolights:MTBLS620	Data pre-processing	Derived_Spectral_data_preprocessed.xlsx	MetaboLights	MTBLS620	http://identifiers.org/metabolights:MTBLS620
C13_3months	Sample preparation and UHPLC-MS analysis	1441 Infinity	Agilent Technologies	204	204_1_1.mzML	MetaboLights	MTBLS620	http://identifiers.org/metabolights:MTBLS620	Data pre-processing	Derived_Spectral_data_preprocessed.xlsx	MetaboLights	MTBLS620	http://identifiers.org/metabolights:MTBLS620
C13_6months	Sample preparation and UHPLC-MS analysis	1442 Infinity	Agilent Technologies	205	205_1_1.mzML	MetaboLights	MTBLS620	http://identifiers.org/metabolights:MTBLS620	Data pre-processing	Derived_Spectral_data_preprocessed.xlsx	MetaboLights	MTBLS620	http://identifiers.org/metabolights:MTBLS620
C13_18months	Sample preparation and UHPLC-MS analysis	1443 Infinity	Agilent Technologies	206	206_1_1.mzML	MetaboLights	MTBLS620	http://identifiers.org/metabolights:MTBLS620	Data pre-processing	Derived_Spectral_data_preprocessed.xlsx	MetaboLights	MTBLS620	http://identifiers.org/metabolights:MTBLS620
C13_36months	Sample preparation and UHPLC-MS analysis	1444 Infinity	Agilent Technologies	207	207_1_1.mzML	MetaboLights	MTBLS620	http://identifiers.org/metabolights:MTBLS620	Data pre-processing	Derived_Spectral_data_preprocessed.xlsx	MetaboLights	MTBLS620	http://identifiers.org/metabolights:MTBLS620
CO133_3months	Sample preparation and UHPLC-MS analysis	1445 Infinity	Agilent Technologies	209	209_1_1.mzML	MetaboLights	MTBLS620	http://identifiers.org/metabolights:MTBLS620	Data pre-processing	Derived_Spectral_data_preprocessed.xlsx	MetaboLights	MTBLS620	http://identifiers.org/metabolights:MTBLS620
CO133_6months	Sample preparation and UHPLC-MS analysis	1446 Infinity	Agilent Technologies	210	210_1_1.mzML	MetaboLights	MTBLS620	http://identifiers.org/metabolights:MTBLS620	Data pre-processing	Derived_Spectral_data_preprocessed.xlsx	MetaboLights	MTBLS620	http://identifiers.org/metabolights:MTBLS620
CO133_18months	Sample preparation and UHPLC-MS analysis	1447 Infinity	Agilent Technologies	211	211_1_1.mzML	MetaboLights	MTBLS620	http://identifiers.org/metabolights:MTBLS620	Data pre-processing	Derived_Spectral_data_preprocessed.xlsx	MetaboLights	MTBLS620	http://identifiers.org/metabolights:MTBLS620
CO133_36months	Sample preparation and UHPLC-MS analysis	1448 Infinity	Agilent Technologies	212	212_1_1.mzML	MetaboLights	MTBLS620	http://identifiers.org/metabolights:MTBLS620	Data pre-processing	Derived_Spectral_data_preprocessed.xlsx	MetaboLights	MTBLS620	http://identifiers.org/metabolights:MTBLS620
CO183_3months	Sample preparation and UHPLC-MS analysis	1449 Infinity	Agilent Technologies	214	214_1_1.mzML	MetaboLights	MTBLS620	http://identifiers.org/metabolights:MTBLS620	Data pre-processing	Derived_Spectral_data_preprocessed.xlsx	MetaboLights	MTBLS620	http://identifiers.org/metabolights:MTBLS620
CO183_6months	Sample preparation and UHPLC-MS analysis	1450 Infinity	Agilent Technologies	215	215_1_1.mzML	MetaboLights	MTBLS620	http://identifiers.org/metabolights:MTBLS620	Data pre-processing	Derived_Spectral_data_preprocessed.xlsx	MetaboLights	MTBLS620	http://identifiers.org/metabolights:MTBLS620
CO183_12months	Sample preparation and UHPLC-MS analysis	1451 Infinity	Agilent Technologies	216	216_1_1.mzML	MetaboLights	MTBLS620	http://identifiers.org/metabolights:MTBLS620	Data pre-processing	Derived_Spectral_data_preprocessed.xlsx	MetaboLights	MTBLS620	http://identifiers.org/metabolights:MTBLS620
CO183_36months	Sample preparation and UHPLC-MS analysis	1452 Infinity	Agilent Technologies	217	217_1_1.mzML	MetaboLights	MTBLS620	http://identifiers.org/metabolights:MTBLS620	Data pre-processing	Derived_Spectral_data_preprocessed.xlsx	MetaboLights	MTBLS620	http://identifiers.org/metabolights:MTBLS620
CO372_3months	Sample preparation and UHPLC-MS analysis	1453 Infinity	Agilent Technologies	219	219_1_1.mzML	MetaboLights	MTBLS620	http://identifiers.org/metabolights:MTBLS620	Data pre-processing	Derived_Spectral_data_preprocessed.xlsx	MetaboLights	MTBLS620	http://identifiers.org/metabolights:MTBLS620
CO372_6months	Sample preparation and UHPLC-MS analysis	1454 Infinity	Agilent Technologies	220	220_1_1.mzML	MetaboLights	MTBLS620	http://identifiers.org/metabolights:MTBLS620	Data pre-processing	Derived_Spectral_data_preprocessed.xlsx	MetaboLights	MTBLS620	http://identifiers.org/metabolights:MTBLS620
CO372_18months	Sample preparation and UHPLC-MS analysis	1455 Infinity	Agilent Technologies	221	221_1_1.mzML	MetaboLights	MTBLS620	http://identifiers.org/metabolights:MTBLS620	Data pre-processing	Derived_Spectral_data_preprocessed.xlsx	MetaboLights	MTBLS620	http://identifiers.org/metabolights:MTBLS620
CO162_18months	Sample preparation and UHPLC-MS analysis	1456 Infinity	Agilent Technologies	225	225_1_1.mzML	MetaboLights	MTBLS620	http://identifiers.org/metabolights:MTBLS620	Data pre-processing	Derived_Spectral_data_preprocessed.xlsx	MetaboLights	MTBLS620	http://identifiers.org/metabolights:MTBLS620
CO162_24months	Sample preparation and UHPLC-MS analysis	1457 Infinity	Agilent Technologies	226	226_1_1.mzML	MetaboLights	MTBLS620	http://identifiers.org/metabolights:MTBLS620	Data pre-processing	Derived_Spectral_data_preprocessed.xlsx	MetaboLights	MTBLS620	http://identifiers.org/metabolights:MTBLS620
CO162_36months	Sample preparation and UHPLC-MS analysis	1458 Infinity	Agilent Technologies	227	227_1_1.mzML	MetaboLights	MTBLS620	http://identifiers.org/metabolights:MTBLS620	Data pre-processing	Derived_Spectral_data_preprocessed.xlsx	MetaboLights	MTBLS620	http://identifiers.org/metabolights:MTBLS620
C14_12months	Sample preparation and UHPLC-MS analysis	1459 Infinity	Agilent Technologies	229	229_1_1.mzML	MetaboLights	MTBLS620	http://identifiers.org/metabolights:MTBLS620	Data pre-processing	Derived_Spectral_data_preprocessed.xlsx	MetaboLights	MTBLS620	http://identifiers.org/metabolights:MTBLS620
C14_18months	Sample preparation and UHPLC-MS analysis	1460 Infinity	Agilent Technologies	230	230_1_1.mzML	MetaboLights	MTBLS620	http://identifiers.org/metabolights:MTBLS620	Data pre-processing	Derived_Spectral_data_preprocessed.xlsx	MetaboLights	MTBLS620	http://identifiers.org/metabolights:MTBLS620
C14_24months	Sample preparation and UHPLC-MS analysis	1461 Infinity	Agilent Technologies	231	231_1_1.mzML	MetaboLights	MTBLS620	http://identifiers.org/metabolights:MTBLS620	Data pre-processing	Derived_Spectral_data_preprocessed.xlsx	MetaboLights	MTBLS620	http://identifiers.org/metabolights:MTBLS620
C14_36months	Sample preparation and UHPLC-MS analysis	1462 Infinity	Agilent Technologies	232	232_1_1.mzML	MetaboLights	MTBLS620	http://identifiers.org/metabolights:MTBLS620	Data pre-processing	Derived_Spectral_data_preprocessed.xlsx	MetaboLights	MTBLS620	http://identifiers.org/metabolights:MTBLS620
CO143_12months	Sample preparation and UHPLC-MS analysis	1463 Infinity	Agilent Technologies	234	234_1_1.mzML	MetaboLights	MTBLS620	http://identifiers.org/metabolights:MTBLS620	Data pre-processing	Derived_Spectral_data_preprocessed.xlsx	MetaboLights	MTBLS620	http://identifiers.org/metabolights:MTBLS620
CO143_18months	Sample preparation and UHPLC-MS analysis	1464 Infinity	Agilent Technologies	235	235_1_1.mzML	MetaboLights	MTBLS620	http://identifiers.org/metabolights:MTBLS620	Data pre-processing	Derived_Spectral_data_preprocessed.xlsx	MetaboLights	MTBLS620	http://identifiers.org/metabolights:MTBLS620
CO143_24months	Sample preparation and UHPLC-MS analysis	1465 Infinity	Agilent Technologies	236	236_1_1.mzML	MetaboLights	MTBLS620	http://identifiers.org/metabolights:MTBLS620	Data pre-processing	Derived_Spectral_data_preprocessed.xlsx	MetaboLights	MTBLS620	http://identifiers.org/metabolights:MTBLS620
CO143_36months	Sample preparation and UHPLC-MS analysis	1466 Infinity	Agilent Technologies	237	237_1_1.mzML	MetaboLights	MTBLS620	http://identifiers.org/metabolights:MTBLS620	Data pre-processing	Derived_Spectral_data_preprocessed.xlsx	MetaboLights	MTBLS620	http://identifiers.org/metabolights:MTBLS620
C15_6months	Sample preparation and UHPLC-MS analysis	1467 Infinity	Agilent Technologies	239	239_1_1.mzML	MetaboLights	MTBLS620	http://identifiers.org/metabolights:MTBLS620	Data pre-processing	Derived_Spectral_data_preprocessed.xlsx	MetaboLights	MTBLS620	http://identifiers.org/metabolights:MTBLS620
C15_12months	Sample preparation and UHPLC-MS analysis	1468 Infinity	Agilent Technologies	240	240_1_1.mzML	MetaboLights	MTBLS620	http://identifiers.org/metabolights:MTBLS620	Data pre-processing	Derived_Spectral_data_preprocessed.xlsx	MetaboLights	MTBLS620	http://identifiers.org/metabolights:MTBLS620
C15_24months	Sample preparation and UHPLC-MS analysis	1469 Infinity	Agilent Technologies	241	241_1_1.mzML	MetaboLights	MTBLS620	http://identifiers.org/metabolights:MTBLS620	Data pre-processing	Derived_Spectral_data_preprocessed.xlsx	MetaboLights	MTBLS620	http://identifiers.org/metabolights:MTBLS620
C15_36months	Sample preparation and UHPLC-MS analysis	1470 Infinity	Agilent Technologies	242	242_1_1.mzML	MetaboLights	MTBLS620	http://identifiers.org/metabolights:MTBLS620	Data pre-processing	Derived_Spectral_data_preprocessed.xlsx	MetaboLights	MTBLS620	http://identifiers.org/metabolights:MTBLS620
C16_6months	Sample preparation and UHPLC-MS analysis	1471 Infinity	Agilent Technologies	245	245_1_1.mzML	MetaboLights	MTBLS620	http://identifiers.org/metabolights:MTBLS620	Data pre-processing	Derived_Spectral_data_preprocessed.xlsx	MetaboLights	MTBLS620	http://identifiers.org/metabolights:MTBLS620
C16_18months	Sample preparation and UHPLC-MS analysis	1472 Infinity	Agilent Technologies	246	246_1_1.mzML	MetaboLights	MTBLS620	http://identifiers.org/metabolights:MTBLS620	Data pre-processing	Derived_Spectral_data_preprocessed.xlsx	MetaboLights	MTBLS620	http://identifiers.org/metabolights:MTBLS620
C16_36months	Sample preparation and UHPLC-MS analysis	1473 Infinity	Agilent Technologies	247	247_1_1.mzML	MetaboLights	MTBLS620	http://identifiers.org/metabolights:MTBLS620	Data pre-processing	Derived_Spectral_data_preprocessed.xlsx	MetaboLights	MTBLS620	http://identifiers.org/metabolights:MTBLS620
CO152_6months	Sample preparation and UHPLC-MS analysis	1474 Infinity	Agilent Technologies	249	249_1_1.mzML	MetaboLights	MTBLS620	http://identifiers.org/metabolights:MTBLS620	Data pre-processing	Derived_Spectral_data_preprocessed.xlsx	MetaboLights	MTBLS620	http://identifiers.org/metabolights:MTBLS620
CO152_12months	Sample preparation and UHPLC-MS analysis	1475 Infinity	Agilent Technologies	250	250_1_1.mzML	MetaboLights	MTBLS620	http://identifiers.org/metabolights:MTBLS620	Data pre-processing	Derived_Spectral_data_preprocessed.xlsx	MetaboLights	MTBLS620	http://identifiers.org/metabolights:MTBLS620
CO152_24months	Sample preparation and UHPLC-MS analysis	1476 Infinity	Agilent Technologies	251	251_1_1.mzML	MetaboLights	MTBLS620	http://identifiers.org/metabolights:MTBLS620	Data pre-processing	Derived_Spectral_data_preprocessed.xlsx	MetaboLights	MTBLS620	http://identifiers.org/metabolights:MTBLS620
CO152_36months	Sample preparation and UHPLC-MS analysis	1477 Infinity	Agilent Technologies	252	252_1_1.mzML	MetaboLights	MTBLS620	http://identifiers.org/metabolights:MTBLS620	Data pre-processing	Derived_Spectral_data_preprocessed.xlsx	MetaboLights	MTBLS620	http://identifiers.org/metabolights:MTBLS620
CO163_3months	Sample preparation and UHPLC-MS analysis	1478 Infinity	Agilent Technologies	254	254_1_1.mzML	MetaboLights	MTBLS620	http://identifiers.org/metabolights:MTBLS620	Data pre-processing	Derived_Spectral_data_preprocessed.xlsx	MetaboLights	MTBLS620	http://identifiers.org/metabolights:MTBLS620
CO163_6months	Sample preparation and UHPLC-MS analysis	1479 Infinity	Agilent Technologies	255	255_1_1.mzML	MetaboLights	MTBLS620	http://identifiers.org/metabolights:MTBLS620	Data pre-processing	Derived_Spectral_data_preprocessed.xlsx	MetaboLights	MTBLS620	http://identifiers.org/metabolights:MTBLS620
CO163_18months	Sample preparation and UHPLC-MS analysis	1480 Infinity	Agilent Technologies	256	256_1_1.mzML	MetaboLights	MTBLS620	http://identifiers.org/metabolights:MTBLS620	Data pre-processing	Derived_Spectral_data_preprocessed.xlsx	MetaboLights	MTBLS620	http://identifiers.org/metabolights:MTBLS620
CO163_36months	Sample preparation and UHPLC-MS analysis	1481 Infinity	Agilent Technologies	257	257_1_1.mzML	MetaboLights	MTBLS620	http://identifiers.org/metabolights:MTBLS620	Data pre-processing	Derived_Spectral_data_preprocessed.xlsx	MetaboLights	MTBLS620	http://identifiers.org/metabolights:MTBLS620
CO153_6months	Sample preparation and UHPLC-MS analysis	1482 Infinity	Agilent Technologies	259	259_1_1.mzML	MetaboLights	MTBLS620	http://identifiers.org/metabolights:MTBLS620	Data pre-processing	Derived_Spectral_data_preprocessed.xlsx	MetaboLights	MTBLS620	http://identifiers.org/metabolights:MTBLS620
CO153_12months	Sample preparation and UHPLC-MS analysis	1483 Infinity	Agilent Technologies	260	260_1_1.mzML	MetaboLights	MTBLS620	http://identifiers.org/metabolights:MTBLS620	Data pre-processing	Derived_Spectral_data_preprocessed.xlsx	MetaboLights	MTBLS620	http://identifiers.org/metabolights:MTBLS620
CO153_24months	Sample preparation and UHPLC-MS analysis	1484 Infinity	Agilent Technologies	261	261_1_1.mzML	MetaboLights	MTBLS620	http://identifiers.org/metabolights:MTBLS620	Data pre-processing	Derived_Spectral_data_preprocessed.xlsx	MetaboLights	MTBLS620	http://identifiers.org/metabolights:MTBLS620
CO153_36months	Sample preparation and UHPLC-MS analysis	1485 Infinity	Agilent Technologies	262	262_1_1.mzML	MetaboLights	MTBLS620	http://identifiers.org/metabolights:MTBLS620	Data pre-processing	Derived_Spectral_data_preprocessed.xlsx	MetaboLights	MTBLS620	http://identifiers.org/metabolights:MTBLS620
CO373_3months	Sample preparation and UHPLC-MS analysis	1486 Infinity	Agilent Technologies	264	264_1_1.mzML	MetaboLights	MTBLS620	http://identifiers.org/metabolights:MTBLS620	Data pre-processing	Derived_Spectral_data_preprocessed.xlsx	MetaboLights	MTBLS620	http://identifiers.org/metabolights:MTBLS620
CO373_6months	Sample preparation and UHPLC-MS analysis	1487 Infinity	Agilent Technologies	265	265_1_1.mzML	MetaboLights	MTBLS620	http://identifiers.org/metabolights:MTBLS620	Data pre-processing	Derived_Spectral_data_preprocessed.xlsx	MetaboLights	MTBLS620	http://identifiers.org/metabolights:MTBLS620
CO373_18months	Sample preparation and UHPLC-MS analysis	1488 Infinity	Agilent Technologies	266	266_1_1.mzML	MetaboLights	MTBLS620	http://identifiers.org/metabolights:MTBLS620	Data pre-processing	Derived_Spectral_data_preprocessed.xlsx	MetaboLights	MTBLS620	http://identifiers.org/metabolights:MTBLS620
CO373_36months	Sample preparation and UHPLC-MS analysis	1489 Infinity	Agilent Technologies	267	267_1_1.mzML	MetaboLights	MTBLS620	http://identifiers.org/metabolights:MTBLS620	Data pre-processing	Derived_Spectral_data_preprocessed.xlsx	MetaboLights	MTBLS620	http://identifiers.org/metabolights:MTBLS620
C17_3months	Sample preparation and UHPLC-MS analysis	1490 Infinity	Agilent Technologies	269	269_1_1.mzML	MetaboLights	MTBLS620	http://identifiers.org/metabolights:MTBLS620	Data pre-processing	Derived_Spectral_data_preprocessed.xlsx	MetaboLights	MTBLS620	http://identifiers.org/metabolights:MTBLS620
C17_6months	Sample preparation and UHPLC-MS analysis	1491 Infinity	Agilent Technologies	270	270_1_1.mzML	MetaboLights	MTBLS620	http://identifiers.org/metabolights:MTBLS620	Data pre-processing	Derived_Spectral_data_preprocessed.xlsx	MetaboLights	MTBLS620	http://identifiers.org/metabolights:MTBLS620
C17_12months	Sample preparation and UHPLC-MS analysis	1492 Infinity	Agilent Technologies	271	271_1_1.mzML	MetaboLights	MTBLS620	http://identifiers.org/metabolights:MTBLS620	Data pre-processing	Derived_Spectral_data_preprocessed.xlsx	MetaboLights	MTBLS620	http://identifiers.org/metabolights:MTBLS620
C17_36months	Sample preparation and UHPLC-MS analysis	1493 Infinity	Agilent Technologies	272	272_1_1.mzML	MetaboLights	MTBLS620	http://identifiers.org/metabolights:MTBLS620	Data pre-processing	Derived_Spectral_data_preprocessed.xlsx	MetaboLights	MTBLS620	http://identifiers.org/metabolights:MTBLS620
C37_3months	Sample preparation and UHPLC-MS analysis	1494 Infinity	Agilent Technologies	274	274_1_1.mzML	MetaboLights	MTBLS620	http://identifiers.org/metabolights:MTBLS620	Data pre-processing	Derived_Spectral_data_preprocessed.xlsx	MetaboLights	MTBLS620	http://identifiers.org/metabolights:MTBLS620
C37_6months	Sample preparation and UHPLC-MS analysis	1495 Infinity	Agilent Technologies	275	275_1_1.mzML	MetaboLights	MTBLS620	http://identifiers.org/metabolights:MTBLS620	Data pre-processing	Derived_Spectral_data_preprocessed.xlsx	MetaboLights	MTBLS620	http://identifiers.org/metabolights:MTBLS620
C37_18months	Sample preparation and UHPLC-MS analysis	1496 Infinity	Agilent Technologies	276	276_1_1.mzML	MetaboLights	MTBLS620	http://identifiers.org/metabolights:MTBLS620	Data pre-processing	Derived_Spectral_data_preprocessed.xlsx	MetaboLights	MTBLS620	http://identifiers.org/metabolights:MTBLS620
C37_36months	Sample preparation and UHPLC-MS analysis	1497 Infinity	Agilent Technologies	277	277_1_1.mzML	MetaboLights	MTBLS620	http://identifiers.org/metabolights:MTBLS620	Data pre-processing	Derived_Spectral_data_preprocessed.xlsx	MetaboLights	MTBLS620	http://identifiers.org/metabolights:MTBLS620
CO173_3months	Sample preparation and UHPLC-MS analysis	1498 Infinity	Agilent Technologies	279	279_1_1.mzML	MetaboLights	MTBLS620	http://identifiers.org/metabolights:MTBLS620	Data pre-processing	Derived_Spectral_data_preprocessed.xlsx	MetaboLights	MTBLS620	http://identifiers.org/metabolights:MTBLS620
CO173_6months	Sample preparation and UHPLC-MS analysis	1499 Infinity	Agilent Technologies	280	280_1_1.mzML	MetaboLights	MTBLS620	http://identifiers.org/metabolights:MTBLS620	Data pre-processing	Derived_Spectral_data_preprocessed.xlsx	MetaboLights	MTBLS620	http://identifiers.org/metabolights:MTBLS620
CO173_18months	Sample preparation and UHPLC-MS analysis	1500 Infinity	Agilent Technologies	281	281_1_1.mzML	MetaboLights	MTBLS620	http://identifiers.org/metabolights:MTBLS620	Data pre-processing	Derived_Spectral_data_preprocessed.xlsx	MetaboLights	MTBLS620	http://identifiers.org/metabolights:MTBLS620
CO173_36months	Sample preparation and UHPLC-MS analysis	1501 Infinity	Agilent Technologies	282	282_1_1.mzML	MetaboLights	MTBLS620	http://identifiers.org/metabolights:MTBLS620	Data pre-processing	Derived_Spectral_data_preprocessed.xlsx	MetaboLights	MTBLS620	http://identifiers.org/metabolights:MTBLS620
CO192_12months	Sample preparation and UHPLC-MS analysis	1502 Infinity	Agilent Technologies	284	284_1_1.mzML	MetaboLights	MTBLS620	http://identifiers.org/metabolights:MTBLS620	Data pre-processing	Derived_Spectral_data_preprocessed.xlsx	MetaboLights	MTBLS620	http://identifiers.org/metabolights:MTBLS620
CO192_18months	Sample preparation and UHPLC-MS analysis	1503 Infinity	Agilent Technologies	285	285_1_1.mzML	MetaboLights	MTBLS620	http://identifiers.org/metabolights:MTBLS620	Data pre-processing	Derived_Spectral_data_preprocessed.xlsx	MetaboLights	MTBLS620	http://identifiers.org/metabolights:MTBLS620
CO192_24months	Sample preparation and UHPLC-MS analysis	1504 Infinity	Agilent Technologies	286	286_1_1.mzML	MetaboLights	MTBLS620	http://identifiers.org/metabolights:MTBLS620	Data pre-processing	Derived_Spectral_data_preprocessed.xlsx	MetaboLights	MTBLS620	http://identifiers.org/metabolights:MTBLS620
CO192_36months	Sample preparation and UHPLC-MS analysis	1505 Infinity	Agilent Technologies	287	287_1_1.mzML	MetaboLights	MTBLS620	http://identifiers.org/metabolights:MTBLS620	Data pre-processing	Derived_Spectral_data_preprocessed.xlsx	MetaboLights	MTBLS620	http://identifiers.org/metabolights:MTBLS620
C18_3months	Sample preparation and UHPLC-MS analysis	1506 Infinity	Agilent Technologies	289	289_1_1.mzML	MetaboLights	MTBLS620	http://identifiers.org/metabolights:MTBLS620	Data pre-processing	Derived_Spectral_data_preprocessed.xlsx	MetaboLights	MTBLS620	http://identifiers.org/metabolights:MTBLS620
C18_18months	Sample preparation and UHPLC-MS analysis	1507 Infinity	Agilent Technologies	291	291_1_1.mzML	MetaboLights	MTBLS620	http://identifiers.org/metabolights:MTBLS620	Data pre-processing	Derived_Spectral_data_preprocessed.xlsx	MetaboLights	MTBLS620	http://identifiers.org/metabolights:MTBLS620
C18_36months	Sample preparation and UHPLC-MS analysis	1508 Infinity	Agilent Technologies	292	292_1_1.mzML	MetaboLights	MTBLS620	http://identifiers.org/metabolights:MTBLS620	Data pre-processing	Derived_Spectral_data_preprocessed.xlsx	MetaboLights	MTBLS620	http://identifiers.org/metabolights:MTBLS620
CO202_6months	Sample preparation and UHPLC-MS analysis	1509 Infinity	Agilent Technologies	294	294_1_1.mzML	MetaboLights	MTBLS620	http://identifiers.org/metabolights:MTBLS620	Data pre-processing	Derived_Spectral_data_preprocessed.xlsx	MetaboLights	MTBLS620	http://identifiers.org/metabolights:MTBLS620
CO202_12months	Sample preparation and UHPLC-MS analysis	1510 Infinity	Agilent Technologies	295	295_1_1.mzML	MetaboLights	MTBLS620	http://identifiers.org/metabolights:MTBLS620	Data pre-processing	Derived_Spectral_data_preprocessed.xlsx	MetaboLights	MTBLS620	http://identifiers.org/metabolights:MTBLS620
CO202_18months	Sample preparation and UHPLC-MS analysis	1511 Infinity	Agilent Technologies	296	296_1_1.mzML	MetaboLights	MTBLS620	http://identifiers.org/metabolights:MTBLS620	Data pre-processing	Derived_Spectral_data_preprocessed.xlsx	MetaboLights	MTBLS620	http://identifiers.org/metabolights:MTBLS620
CO202_24months	Sample preparation and UHPLC-MS analysis	1512 Infinity	Agilent Technologies	297	297_1_1.mzML	MetaboLights	MTBLS620	http://identifiers.org/metabolights:MTBLS620	Data pre-processing	Derived_Spectral_data_preprocessed.xlsx	MetaboLights	MTBLS620	http://identifiers.org/metabolights:MTBLS620
C19_12months	Sample preparation and UHPLC-MS analysis	1513 Infinity	Agilent Technologies	299	299_1_1.mzML	MetaboLights	MTBLS620	http://identifiers.org/metabolights:MTBLS620	Data pre-processing	Derived_Spectral_data_preprocessed.xlsx	MetaboLights	MTBLS620	http://identifiers.org/metabolights:MTBLS620
C19_18months	Sample preparation and UHPLC-MS analysis	1514 Infinity	Agilent Technologies	300	300_1_1.mzML	MetaboLights	MTBLS620	http://identifiers.org/metabolights:MTBLS620	Data pre-processing	Derived_Spectral_data_preprocessed.xlsx	MetaboLights	MTBLS620	http://identifiers.org/metabolights:MTBLS620
C19_24months	Sample preparation and UHPLC-MS analysis	1515 Infinity	Agilent Technologies	301	301_1_1.mzML	MetaboLights	MTBLS620	http://identifiers.org/metabolights:MTBLS620	Data pre-processing	Derived_Spectral_data_preprocessed.xlsx	MetaboLights	MTBLS620	http://identifiers.org/metabolights:MTBLS620
C19_36months	Sample preparation and UHPLC-MS analysis	1516 Infinity	Agilent Technologies	302	302_1_1.mzML	MetaboLights	MTBLS620	http://identifiers.org/metabolights:MTBLS620	Data pre-processing	Derived_Spectral_data_preprocessed.xlsx	MetaboLights	MTBLS620	http://identifiers.org/metabolights:MTBLS620
CO242_3months	Sample preparation and UHPLC-MS analysis	1517 Infinity	Agilent Technologies	304	304_1_1.mzML	MetaboLights	MTBLS620	http://identifiers.org/metabolights:MTBLS620	Data pre-processing	Derived_Spectral_data_preprocessed.xlsx	MetaboLights	MTBLS620	http://identifiers.org/metabolights:MTBLS620
CO242_6months	Sample preparation and UHPLC-MS analysis	1518 Infinity	Agilent Technologies	305	305_1_1.mzML	MetaboLights	MTBLS620	http://identifiers.org/metabolights:MTBLS620	Data pre-processing	Derived_Spectral_data_preprocessed.xlsx	MetaboLights	MTBLS620	http://identifiers.org/metabolights:MTBLS620
CO242_12months	Sample preparation and UHPLC-MS analysis	1519 Infinity	Agilent Technologies	306	306_1_1.mzML	MetaboLights	MTBLS620	http://identifiers.org/metabolights:MTBLS620	Data pre-processing	Derived_Spectral_data_preprocessed.xlsx	MetaboLights	MTBLS620	http://identifiers.org/metabolights:MTBLS620
CO242_24months	Sample preparation and UHPLC-MS analysis	1520 Infinity	Agilent Technologies	307	307_1_1.mzML	MetaboLights	MTBLS620	http://identifiers.org/metabolights:MTBLS620	Data pre-processing	Derived_Spectral_data_preprocessed.xlsx	MetaboLights	MTBLS620	http://identifiers.org/metabolights:MTBLS620
CO182_3months	Sample preparation and UHPLC-MS analysis	1521 Infinity	Agilent Technologies	309	309_1_1.mzML	MetaboLights	MTBLS620	http://identifiers.org/metabolights:MTBLS620	Data pre-processing	Derived_Spectral_data_preprocessed.xlsx	MetaboLights	MTBLS620	http://identifiers.org/metabolights:MTBLS620
CO182_6months_i	Sample preparation and UHPLC-MS analysis	1522 Infinity	Agilent Technologies	310	310_1_1.mzML	MetaboLights	MTBLS620	http://identifiers.org/metabolights:MTBLS620	Data pre-processing	Derived_Spectral_data_preprocessed.xlsx	MetaboLights	MTBLS620	http://identifiers.org/metabolights:MTBLS620
CO182_18months	Sample preparation and UHPLC-MS analysis	1523 Infinity	Agilent Technologies	311	311_1_1.mzML	MetaboLights	MTBLS620	http://identifiers.org/metabolights:MTBLS620	Data pre-processing	Derived_Spectral_data_preprocessed.xlsx	MetaboLights	MTBLS620	http://identifiers.org/metabolights:MTBLS620
CO182_36months	Sample preparation and UHPLC-MS analysis	1524 Infinity	Agilent Technologies	312	312_1_1.mzML	MetaboLights	MTBLS620	http://identifiers.org/metabolights:MTBLS620	Data pre-processing	Derived_Spectral_data_preprocessed.xlsx	MetaboLights	MTBLS620	http://identifiers.org/metabolights:MTBLS620
CO182_6months_ii	Sample preparation and UHPLC-MS analysis	1525 Infinity	Agilent Technologies	313	313_1_1.mzML	MetaboLights	MTBLS620	http://identifiers.org/metabolights:MTBLS620	Data pre-processing	Derived_Spectral_data_preprocessed.xlsx	MetaboLights	MTBLS620	http://identifiers.org/metabolights:MTBLS620
CO172_12months_i	Sample preparation and UHPLC-MS analysis	1526 Infinity	Agilent Technologies	314	314_1_1.mzML	MetaboLights	MTBLS620	http://identifiers.org/metabolights:MTBLS620	Data pre-processing	Derived_Spectral_data_preprocessed.xlsx	MetaboLights	MTBLS620	http://identifiers.org/metabolights:MTBLS620
CO172_12months_ii	Sample preparation and UHPLC-MS analysis	1527 Infinity	Agilent Technologies	315	315_1_1.mzML	MetaboLights	MTBLS620	http://identifiers.org/metabolights:MTBLS620	Data pre-processing	Derived_Spectral_data_preprocessed.xlsx	MetaboLights	MTBLS620	http://identifiers.org/metabolights:MTBLS620
CO172_36months	Sample preparation and UHPLC-MS analysis	1528 Infinity	Agilent Technologies	317	317_1_1.mzML	MetaboLights	MTBLS620	http://identifiers.org/metabolights:MTBLS620	Data pre-processing	Derived_Spectral_data_preprocessed.xlsx	MetaboLights	MTBLS620	http://identifiers.org/metabolights:MTBLS620
CO193_12months	Sample preparation and UHPLC-MS analysis	1529 Infinity	Agilent Technologies	319	319_1_1.mzML	MetaboLights	MTBLS620	http://identifiers.org/metabolights:MTBLS620	Data pre-processing	Derived_Spectral_data_preprocessed.xlsx	MetaboLights	MTBLS620	http://identifiers.org/metabolights:MTBLS620
CO193_18months	Sample preparation and UHPLC-MS analysis	1530 Infinity	Agilent Technologies	320	320_1_1.mzML	MetaboLights	MTBLS620	http://identifiers.org/metabolights:MTBLS620	Data pre-processing	Derived_Spectral_data_preprocessed.xlsx	MetaboLights	MTBLS620	http://identifiers.org/metabolights:MTBLS620
CO193_24months	Sample preparation and UHPLC-MS analysis	1531 Infinity	Agilent Technologies	321	321_1_1.mzML	MetaboLights	MTBLS620	http://identifiers.org/metabolights:MTBLS620	Data pre-processing	Derived_Spectral_data_preprocessed.xlsx	MetaboLights	MTBLS620	http://identifiers.org/metabolights:MTBLS620
CO193_36months	Sample preparation and UHPLC-MS analysis	1532 Infinity	Agilent Technologies	322	322_1_1.mzML	MetaboLights	MTBLS620	http://identifiers.org/metabolights:MTBLS620	Data pre-processing	Derived_Spectral_data_preprocessed.xlsx	MetaboLights	MTBLS620	http://identifiers.org/metabolights:MTBLS620
C38_6months	Sample preparation and UHPLC-MS analysis	1533 Infinity	Agilent Technologies	325	325_1_1.mzML	MetaboLights	MTBLS620	http://identifiers.org/metabolights:MTBLS620	Data pre-processing	Derived_Spectral_data_preprocessed.xlsx	MetaboLights	MTBLS620	http://identifiers.org/metabolights:MTBLS620
C38_18months	Sample preparation and UHPLC-MS analysis	1534 Infinity	Agilent Technologies	326	326_1_1.mzML	MetaboLights	MTBLS620	http://identifiers.org/metabolights:MTBLS620	Data pre-processing	Derived_Spectral_data_preprocessed.xlsx	MetaboLights	MTBLS620	http://identifiers.org/metabolights:MTBLS620
CO222_6months	Sample preparation and UHPLC-MS analysis	1535 Infinity	Agilent Technologies	328	328_1_1.mzML	MetaboLights	MTBLS620	http://identifiers.org/metabolights:MTBLS620	Data pre-processing	Derived_Spectral_data_preprocessed.xlsx	MetaboLights	MTBLS620	http://identifiers.org/metabolights:MTBLS620
CO222_18months	Sample preparation and UHPLC-MS analysis	1536 Infinity	Agilent Technologies	329	329_1_1.mzML	MetaboLights	MTBLS620	http://identifiers.org/metabolights:MTBLS620	Data pre-processing	Derived_Spectral_data_preprocessed.xlsx	MetaboLights	MTBLS620	http://identifiers.org/metabolights:MTBLS620
CO222_24months	Sample preparation and UHPLC-MS analysis	1537 Infinity	Agilent Technologies	330	330_1_1.mzML	MetaboLights	MTBLS620	http://identifiers.org/metabolights:MTBLS620	Data pre-processing	Derived_Spectral_data_preprocessed.xlsx	MetaboLights	MTBLS620	http://identifiers.org/metabolights:MTBLS620
CO332_3months	Sample preparation and UHPLC-MS analysis	1538 Infinity	Agilent Technologies	332	332_1_1.mzML	MetaboLights	MTBLS620	http://identifiers.org/metabolights:MTBLS620	Data pre-processing	Derived_Spectral_data_preprocessed.xlsx	MetaboLights	MTBLS620	http://identifiers.org/metabolights:MTBLS620
CO332_12months	Sample preparation and UHPLC-MS analysis	1539 Infinity	Agilent Technologies	333	333_1_1.mzML	MetaboLights	MTBLS620	http://identifiers.org/metabolights:MTBLS620	Data pre-processing	Derived_Spectral_data_preprocessed.xlsx	MetaboLights	MTBLS620	http://identifiers.org/metabolights:MTBLS620
CO382_3months	Sample preparation and UHPLC-MS analysis	1540 Infinity	Agilent Technologies	335	335_1_1.mzML	MetaboLights	MTBLS620	http://identifiers.org/metabolights:MTBLS620	Data pre-processing	Derived_Spectral_data_preprocessed.xlsx	MetaboLights	MTBLS620	http://identifiers.org/metabolights:MTBLS620
CO382_6months	Sample preparation and UHPLC-MS analysis	1541 Infinity	Agilent Technologies	336	336_1_1.mzML	MetaboLights	MTBLS620	http://identifiers.org/metabolights:MTBLS620	Data pre-processing	Derived_Spectral_data_preprocessed.xlsx	MetaboLights	MTBLS620	http://identifiers.org/metabolights:MTBLS620
CO382_18months	Sample preparation and UHPLC-MS analysis	1542 Infinity	Agilent Technologies	337	337_1_1.mzML	MetaboLights	MTBLS620	http://identifiers.org/metabolights:MTBLS620	Data pre-processing	Derived_Spectral_data_preprocessed.xlsx	MetaboLights	MTBLS620	http://identifiers.org/metabolights:MTBLS620
CO212_6months	Sample preparation and UHPLC-MS analysis	1543 Infinity	Agilent Technologies	339	339_1_1.mzML	MetaboLights	MTBLS620	http://identifiers.org/metabolights:MTBLS620	Data pre-processing	Derived_Spectral_data_preprocessed.xlsx	MetaboLights	MTBLS620	http://identifiers.org/metabolights:MTBLS620
CO212_12months	Sample preparation and UHPLC-MS analysis	1544 Infinity	Agilent Technologies	340	340_1_1.mzML	MetaboLights	MTBLS620	http://identifiers.org/metabolights:MTBLS620	Data pre-processing	Derived_Spectral_data_preprocessed.xlsx	MetaboLights	MTBLS620	http://identifiers.org/metabolights:MTBLS620
CO212_18months	Sample preparation and UHPLC-MS analysis	1545 Infinity	Agilent Technologies	341	341_1_1.mzML	MetaboLights	MTBLS620	http://identifiers.org/metabolights:MTBLS620	Data pre-processing	Derived_Spectral_data_preprocessed.xlsx	MetaboLights	MTBLS620	http://identifiers.org/metabolights:MTBLS620
CO212_24months	Sample preparation and UHPLC-MS analysis	1546 Infinity	Agilent Technologies	342	342_1_1.mzML	MetaboLights	MTBLS620	http://identifiers.org/metabolights:MTBLS620	Data pre-processing	Derived_Spectral_data_preprocessed.xlsx	MetaboLights	MTBLS620	http://identifiers.org/metabolights:MTBLS620
CO203_6months	Sample preparation and UHPLC-MS analysis	1547 Infinity	Agilent Technologies	344	344_1_1.mzML	MetaboLights	MTBLS620	http://identifiers.org/metabolights:MTBLS620	Data pre-processing	Derived_Spectral_data_preprocessed.xlsx	MetaboLights	MTBLS620	http://identifiers.org/metabolights:MTBLS620
CO203_12months	Sample preparation and UHPLC-MS analysis	1548 Infinity	Agilent Technologies	345	345_1_1.mzML	MetaboLights	MTBLS620	http://identifiers.org/metabolights:MTBLS620	Data pre-processing	Derived_Spectral_data_preprocessed.xlsx	MetaboLights	MTBLS620	http://identifiers.org/metabolights:MTBLS620
CO203_18months	Sample preparation and UHPLC-MS analysis	1549 Infinity	Agilent Technologies	346	346_1_1.mzML	MetaboLights	MTBLS620	http://identifiers.org/metabolights:MTBLS620	Data pre-processing	Derived_Spectral_data_preprocessed.xlsx	MetaboLights	MTBLS620	http://identifiers.org/metabolights:MTBLS620
CO203_24months	Sample preparation and UHPLC-MS analysis	1550 Infinity	Agilent Technologies	347	347_1_1.mzML	MetaboLights	MTBLS620	http://identifiers.org/metabolights:MTBLS620	Data pre-processing	Derived_Spectral_data_preprocessed.xlsx	MetaboLights	MTBLS620	http://identifiers.org/metabolights:MTBLS620
CO383_3months	Sample preparation and UHPLC-MS analysis	1551 Infinity	Agilent Technologies	349	349_1_1.mzML	MetaboLights	MTBLS620	http://identifiers.org/metabolights:MTBLS620	Data pre-processing	Derived_Spectral_data_preprocessed.xlsx	MetaboLights	MTBLS620	http://identifiers.org/metabolights:MTBLS620
CO383_6months	Sample preparation and UHPLC-MS analysis	1552 Infinity	Agilent Technologies	350	350_1_1.mzML	MetaboLights	MTBLS620	http://identifiers.org/metabolights:MTBLS620	Data pre-processing	Derived_Spectral_data_preprocessed.xlsx	MetaboLights	MTBLS620	http://identifiers.org/metabolights:MTBLS620
CO383_18months	Sample preparation and UHPLC-MS analysis	1553 Infinity	Agilent Technologies	351	351_1_1.mzML	MetaboLights	MTBLS620	http://identifiers.org/metabolights:MTBLS620	Data pre-processing	Derived_Spectral_data_preprocessed.xlsx	MetaboLights	MTBLS620	http://identifiers.org/metabolights:MTBLS620
C20_6months	Sample preparation and UHPLC-MS analysis	1554 Infinity	Agilent Technologies	353	353_1_1.mzML	MetaboLights	MTBLS620	http://identifiers.org/metabolights:MTBLS620	Data pre-processing	Derived_Spectral_data_preprocessed.xlsx	MetaboLights	MTBLS620	http://identifiers.org/metabolights:MTBLS620
C20_12months	Sample preparation and UHPLC-MS analysis	1555 Infinity	Agilent Technologies	354	354_1_1.mzML	MetaboLights	MTBLS620	http://identifiers.org/metabolights:MTBLS620	Data pre-processing	Derived_Spectral_data_preprocessed.xlsx	MetaboLights	MTBLS620	http://identifiers.org/metabolights:MTBLS620
C20_18months	Sample preparation and UHPLC-MS analysis	1556 Infinity	Agilent Technologies	355	355_1_1.mzML	MetaboLights	MTBLS620	http://identifiers.org/metabolights:MTBLS620	Data pre-processing	Derived_Spectral_data_preprocessed.xlsx	MetaboLights	MTBLS620	http://identifiers.org/metabolights:MTBLS620
C20_24months	Sample preparation and UHPLC-MS analysis	1557 Infinity	Agilent Technologies	356	356_1_1.mzML	MetaboLights	MTBLS620	http://identifiers.org/metabolights:MTBLS620	Data pre-processing	Derived_Spectral_data_preprocessed.xlsx	MetaboLights	MTBLS620	http://identifiers.org/metabolights:MTBLS620
CO223_6months	Sample preparation and UHPLC-MS analysis	1558 Infinity	Agilent Technologies	358	358_1_1.mzML	MetaboLights	MTBLS620	http://identifiers.org/metabolights:MTBLS620	Data pre-processing	Derived_Spectral_data_preprocessed.xlsx	MetaboLights	MTBLS620	http://identifiers.org/metabolights:MTBLS620
CO223_12months	Sample preparation and UHPLC-MS analysis	1559 Infinity	Agilent Technologies	359	359_1_1.mzML	MetaboLights	MTBLS620	http://identifiers.org/metabolights:MTBLS620	Data pre-processing	Derived_Spectral_data_preprocessed.xlsx	MetaboLights	MTBLS620	http://identifiers.org/metabolights:MTBLS620
CO223_24months	Sample preparation and UHPLC-MS analysis	1560 Infinity	Agilent Technologies	360	360_1_1.mzML	MetaboLights	MTBLS620	http://identifiers.org/metabolights:MTBLS620	Data pre-processing	Derived_Spectral_data_preprocessed.xlsx	MetaboLights	MTBLS620	http://identifiers.org/metabolights:MTBLS620
C21_6months	Sample preparation and UHPLC-MS analysis	1561 Infinity	Agilent Technologies	362	362_1_1.mzML	MetaboLights	MTBLS620	http://identifiers.org/metabolights:MTBLS620	Data pre-processing	Derived_Spectral_data_preprocessed.xlsx	MetaboLights	MTBLS620	http://identifiers.org/metabolights:MTBLS620
C21_12months	Sample preparation and UHPLC-MS analysis	1562 Infinity	Agilent Technologies	363	363_1_1.mzML	MetaboLights	MTBLS620	http://identifiers.org/metabolights:MTBLS620	Data pre-processing	Derived_Spectral_data_preprocessed.xlsx	MetaboLights	MTBLS620	http://identifiers.org/metabolights:MTBLS620
C21_18months	Sample preparation and UHPLC-MS analysis	1563 Infinity	Agilent Technologies	364	364_1_1.mzML	MetaboLights	MTBLS620	http://identifiers.org/metabolights:MTBLS620	Data pre-processing	Derived_Spectral_data_preprocessed.xlsx	MetaboLights	MTBLS620	http://identifiers.org/metabolights:MTBLS620
C21_24months	Sample preparation and UHPLC-MS analysis	1564 Infinity	Agilent Technologies	365	365_1_1.mzML	MetaboLights	MTBLS620	http://identifiers.org/metabolights:MTBLS620	Data pre-processing	Derived_Spectral_data_preprocessed.xlsx	MetaboLights	MTBLS620	http://identifiers.org/metabolights:MTBLS620
C22_6months	Sample preparation and UHPLC-MS analysis	1565 Infinity	Agilent Technologies	367	367_1_1.mzML	MetaboLights	MTBLS620	http://identifiers.org/metabolights:MTBLS620	Data pre-processing	Derived_Spectral_data_preprocessed.xlsx	MetaboLights	MTBLS620	http://identifiers.org/metabolights:MTBLS620
C22_18months	Sample preparation and UHPLC-MS analysis	1566 Infinity	Agilent Technologies	368	368_1_1.mzML	MetaboLights	MTBLS620	http://identifiers.org/metabolights:MTBLS620	Data pre-processing	Derived_Spectral_data_preprocessed.xlsx	MetaboLights	MTBLS620	http://identifiers.org/metabolights:MTBLS620
C22_24months	Sample preparation and UHPLC-MS analysis	1567 Infinity	Agilent Technologies	369	369_1_1.mzML	MetaboLights	MTBLS620	http://identifiers.org/metabolights:MTBLS620	Data pre-processing	Derived_Spectral_data_preprocessed.xlsx	MetaboLights	MTBLS620	http://identifiers.org/metabolights:MTBLS620
CO213_6months	Sample preparation and UHPLC-MS analysis	1568 Infinity	Agilent Technologies	371	371_1_1.mzML	MetaboLights	MTBLS620	http://identifiers.org/metabolights:MTBLS620	Data pre-processing	Derived_Spectral_data_preprocessed.xlsx	MetaboLights	MTBLS620	http://identifiers.org/metabolights:MTBLS620
CO213_12months	Sample preparation and UHPLC-MS analysis	1569 Infinity	Agilent Technologies	372	372_1_1.mzML	MetaboLights	MTBLS620	http://identifiers.org/metabolights:MTBLS620	Data pre-processing	Derived_Spectral_data_preprocessed.xlsx	MetaboLights	MTBLS620	http://identifiers.org/metabolights:MTBLS620
CO213_18months	Sample preparation and UHPLC-MS analysis	1570 Infinity	Agilent Technologies	373	373_1_1.mzML	MetaboLights	MTBLS620	http://identifiers.org/metabolights:MTBLS620	Data pre-processing	Derived_Spectral_data_preprocessed.xlsx	MetaboLights	MTBLS620	http://identifiers.org/metabolights:MTBLS620
CO213_24months	Sample preparation and UHPLC-MS analysis	1571 Infinity	Agilent Technologies	374	374_1_1.mzML	MetaboLights	MTBLS620	http://identifiers.org/metabolights:MTBLS620	Data pre-processing	Derived_Spectral_data_preprocessed.xlsx	MetaboLights	MTBLS620	http://identifiers.org/metabolights:MTBLS620
C23_3months	Sample preparation and UHPLC-MS analysis	1572 Infinity	Agilent Technologies	376	376_1_1.mzML	MetaboLights	MTBLS620	http://identifiers.org/metabolights:MTBLS620	Data pre-processing	Derived_Spectral_data_preprocessed.xlsx	MetaboLights	MTBLS620	http://identifiers.org/metabolights:MTBLS620
C23_6months	Sample preparation and UHPLC-MS analysis	1573 Infinity	Agilent Technologies	377	377_1_1.mzML	MetaboLights	MTBLS620	http://identifiers.org/metabolights:MTBLS620	Data pre-processing	Derived_Spectral_data_preprocessed.xlsx	MetaboLights	MTBLS620	http://identifiers.org/metabolights:MTBLS620
C23_18months	Sample preparation and UHPLC-MS analysis	1574 Infinity	Agilent Technologies	378	378_1_1.mzML	MetaboLights	MTBLS620	http://identifiers.org/metabolights:MTBLS620	Data pre-processing	Derived_Spectral_data_preprocessed.xlsx	MetaboLights	MTBLS620	http://identifiers.org/metabolights:MTBLS620
C23_36months	Sample preparation and UHPLC-MS analysis	1575 Infinity	Agilent Technologies	379	379_1_1.mzML	MetaboLights	MTBLS620	http://identifiers.org/metabolights:MTBLS620	Data pre-processing	Derived_Spectral_data_preprocessed.xlsx	MetaboLights	MTBLS620	http://identifiers.org/metabolights:MTBLS620
CO233_3months	Sample preparation and UHPLC-MS analysis	1576 Infinity	Agilent Technologies	381	381_1_1.mzML	MetaboLights	MTBLS620	http://identifiers.org/metabolights:MTBLS620	Data pre-processing	Derived_Spectral_data_preprocessed.xlsx	MetaboLights	MTBLS620	http://identifiers.org/metabolights:MTBLS620
CO233_6months	Sample preparation and UHPLC-MS analysis	1577 Infinity	Agilent Technologies	382	382_1_1.mzML	MetaboLights	MTBLS620	http://identifiers.org/metabolights:MTBLS620	Data pre-processing	Derived_Spectral_data_preprocessed.xlsx	MetaboLights	MTBLS620	http://identifiers.org/metabolights:MTBLS620
CO233_18months	Sample preparation and UHPLC-MS analysis	1578 Infinity	Agilent Technologies	383	383_1_1.mzML	MetaboLights	MTBLS620	http://identifiers.org/metabolights:MTBLS620	Data pre-processing	Derived_Spectral_data_preprocessed.xlsx	MetaboLights	MTBLS620	http://identifiers.org/metabolights:MTBLS620
CO233_36months	Sample preparation and UHPLC-MS analysis	1579 Infinity	Agilent Technologies	384	384_1_1.mzML	MetaboLights	MTBLS620	http://identifiers.org/metabolights:MTBLS620	Data pre-processing	Derived_Spectral_data_preprocessed.xlsx	MetaboLights	MTBLS620	http://identifiers.org/metabolights:MTBLS620
CO232_3months	Sample preparation and UHPLC-MS analysis	1580 Infinity	Agilent Technologies	386	386_1_1.mzML	MetaboLights	MTBLS620	http://identifiers.org/metabolights:MTBLS620	Data pre-processing	Derived_Spectral_data_preprocessed.xlsx	MetaboLights	MTBLS620	http://identifiers.org/metabolights:MTBLS620
CO232_6months	Sample preparation and UHPLC-MS analysis	1581 Infinity	Agilent Technologies	387	387_1_1.mzML	MetaboLights	MTBLS620	http://identifiers.org/metabolights:MTBLS620	Data pre-processing	Derived_Spectral_data_preprocessed.xlsx	MetaboLights	MTBLS620	http://identifiers.org/metabolights:MTBLS620
CO232_18months	Sample preparation and UHPLC-MS analysis	1582 Infinity	Agilent Technologies	388	388_1_1.mzML	MetaboLights	MTBLS620	http://identifiers.org/metabolights:MTBLS620	Data pre-processing	Derived_Spectral_data_preprocessed.xlsx	MetaboLights	MTBLS620	http://identifiers.org/metabolights:MTBLS620
CO232_36months	Sample preparation and UHPLC-MS analysis	1583 Infinity	Agilent Technologies	389	389_1_1.mzML	MetaboLights	MTBLS620	http://identifiers.org/metabolights:MTBLS620	Data pre-processing	Derived_Spectral_data_preprocessed.xlsx	MetaboLights	MTBLS620	http://identifiers.org/metabolights:MTBLS620
CO243_3months	Sample preparation and UHPLC-MS analysis	1584 Infinity	Agilent Technologies	391	391_1_1.mzML	MetaboLights	MTBLS620	http://identifiers.org/metabolights:MTBLS620	Data pre-processing	Derived_Spectral_data_preprocessed.xlsx	MetaboLights	MTBLS620	http://identifiers.org/metabolights:MTBLS620
CO243_6months	Sample preparation and UHPLC-MS analysis	1585 Infinity	Agilent Technologies	392	392_1_1.mzML	MetaboLights	MTBLS620	http://identifiers.org/metabolights:MTBLS620	Data pre-processing	Derived_Spectral_data_preprocessed.xlsx	MetaboLights	MTBLS620	http://identifiers.org/metabolights:MTBLS620
CO243_18months	Sample preparation and UHPLC-MS analysis	1586 Infinity	Agilent Technologies	393	393_1_1.mzML	MetaboLights	MTBLS620	http://identifiers.org/metabolights:MTBLS620	Data pre-processing	Derived_Spectral_data_preprocessed.xlsx	MetaboLights	MTBLS620	http://identifiers.org/metabolights:MTBLS620
CO243_24months	Sample preparation and UHPLC-MS analysis	1587 Infinity	Agilent Technologies	394	394_1_1.mzML	MetaboLights	MTBLS620	http://identifiers.org/metabolights:MTBLS620	Data pre-processing	Derived_Spectral_data_preprocessed.xlsx	MetaboLights	MTBLS620	http://identifiers.org/metabolights:MTBLS620
C24_3months	Sample preparation and UHPLC-MS analysis	1588 Infinity	Agilent Technologies	396	396_1_1.mzML	MetaboLights	MTBLS620	http://identifiers.org/metabolights:MTBLS620	Data pre-processing	Derived_Spectral_data_preprocessed.xlsx	MetaboLights	MTBLS620	http://identifiers.org/metabolights:MTBLS620
C24_6months	Sample preparation and UHPLC-MS analysis	1589 Infinity	Agilent Technologies	397	397_1_1.mzML	MetaboLights	MTBLS620	http://identifiers.org/metabolights:MTBLS620	Data pre-processing	Derived_Spectral_data_preprocessed.xlsx	MetaboLights	MTBLS620	http://identifiers.org/metabolights:MTBLS620
C24_18months	Sample preparation and UHPLC-MS analysis	1590 Infinity	Agilent Technologies	398	398_1_1.mzML	MetaboLights	MTBLS620	http://identifiers.org/metabolights:MTBLS620	Data pre-processing	Derived_Spectral_data_preprocessed.xlsx	MetaboLights	MTBLS620	http://identifiers.org/metabolights:MTBLS620
C24_24months	Sample preparation and UHPLC-MS analysis	1591 Infinity	Agilent Technologies	399	399_1_1.mzML	MetaboLights	MTBLS620	http://identifiers.org/metabolights:MTBLS620	Data pre-processing	Derived_Spectral_data_preprocessed.xlsx	MetaboLights	MTBLS620	http://identifiers.org/metabolights:MTBLS620
CO252_3months	Sample preparation and UHPLC-MS analysis	1592 Infinity	Agilent Technologies	401	401_1_1.mzML	MetaboLights	MTBLS620	http://identifiers.org/metabolights:MTBLS620	Data pre-processing	Derived_Spectral_data_preprocessed.xlsx	MetaboLights	MTBLS620	http://identifiers.org/metabolights:MTBLS620
CO252_6months	Sample preparation and UHPLC-MS analysis	1593 Infinity	Agilent Technologies	402	402_1_1.mzML	MetaboLights	MTBLS620	http://identifiers.org/metabolights:MTBLS620	Data pre-processing	Derived_Spectral_data_preprocessed.xlsx	MetaboLights	MTBLS620	http://identifiers.org/metabolights:MTBLS620
CO252_12months	Sample preparation and UHPLC-MS analysis	1594 Infinity	Agilent Technologies	403	403_1_1.mzML	MetaboLights	MTBLS620	http://identifiers.org/metabolights:MTBLS620	Data pre-processing	Derived_Spectral_data_preprocessed.xlsx	MetaboLights	MTBLS620	http://identifiers.org/metabolights:MTBLS620
CO252_24months	Sample preparation and UHPLC-MS analysis	1595 Infinity	Agilent Technologies	404	404_1_1.mzML	MetaboLights	MTBLS620	http://identifiers.org/metabolights:MTBLS620	Data pre-processing	Derived_Spectral_data_preprocessed.xlsx	MetaboLights	MTBLS620	http://identifiers.org/metabolights:MTBLS620
CO272_3months	Sample preparation and UHPLC-MS analysis	1596 Infinity	Agilent Technologies	406	406_1_1.mzML	MetaboLights	MTBLS620	http://identifiers.org/metabolights:MTBLS620	Data pre-processing	Derived_Spectral_data_preprocessed.xlsx	MetaboLights	MTBLS620	http://identifiers.org/metabolights:MTBLS620
CO272_6months	Sample preparation and UHPLC-MS analysis	1597 Infinity	Agilent Technologies	407	407_1_1.mzML	MetaboLights	MTBLS620	http://identifiers.org/metabolights:MTBLS620	Data pre-processing	Derived_Spectral_data_preprocessed.xlsx	MetaboLights	MTBLS620	http://identifiers.org/metabolights:MTBLS620
CO272_18months	Sample preparation and UHPLC-MS analysis	1598 Infinity	Agilent Technologies	408	408_1_1.mzML	MetaboLights	MTBLS620	http://identifiers.org/metabolights:MTBLS620	Data pre-processing	Derived_Spectral_data_preprocessed.xlsx	MetaboLights	MTBLS620	http://identifiers.org/metabolights:MTBLS620
CO272_36months	Sample preparation and UHPLC-MS analysis	1599 Infinity	Agilent Technologies	409	409_1_1.mzML	MetaboLights	MTBLS620	http://identifiers.org/metabolights:MTBLS620	Data pre-processing	Derived_Spectral_data_preprocessed.xlsx	MetaboLights	MTBLS620	http://identifiers.org/metabolights:MTBLS620
CO253_3months	Sample preparation and UHPLC-MS analysis	1600 Infinity	Agilent Technologies	411	411_1_1.mzML	MetaboLights	MTBLS620	http://identifiers.org/metabolights:MTBLS620	Data pre-processing	Derived_Spectral_data_preprocessed.xlsx	MetaboLights	MTBLS620	http://identifiers.org/metabolights:MTBLS620
CO253_12months	Sample preparation and UHPLC-MS analysis	1601 Infinity	Agilent Technologies	412	412_1_1.mzML	MetaboLights	MTBLS620	http://identifiers.org/metabolights:MTBLS620	Data pre-processing	Derived_Spectral_data_preprocessed.xlsx	MetaboLights	MTBLS620	http://identifiers.org/metabolights:MTBLS620
CO253_18months	Sample preparation and UHPLC-MS analysis	1602 Infinity	Agilent Technologies	413	413_1_1.mzML	MetaboLights	MTBLS620	http://identifiers.org/metabolights:MTBLS620	Data pre-processing	Derived_Spectral_data_preprocessed.xlsx	MetaboLights	MTBLS620	http://identifiers.org/metabolights:MTBLS620
CO253_24months	Sample preparation and UHPLC-MS analysis	1603 Infinity	Agilent Technologies	414	414_1_1.mzML	MetaboLights	MTBLS620	http://identifiers.org/metabolights:MTBLS620	Data pre-processing	Derived_Spectral_data_preprocessed.xlsx	MetaboLights	MTBLS620	http://identifiers.org/metabolights:MTBLS620
C25_3months	Sample preparation and UHPLC-MS analysis	1604 Infinity	Agilent Technologies	416	416_1_1.mzML	MetaboLights	MTBLS620	http://identifiers.org/metabolights:MTBLS620	Data pre-processing	Derived_Spectral_data_preprocessed.xlsx	MetaboLights	MTBLS620	http://identifiers.org/metabolights:MTBLS620
C25_6months	Sample preparation and UHPLC-MS analysis	1605 Infinity	Agilent Technologies	417	417_1_1.mzML	MetaboLights	MTBLS620	http://identifiers.org/metabolights:MTBLS620	Data pre-processing	Derived_Spectral_data_preprocessed.xlsx	MetaboLights	MTBLS620	http://identifiers.org/metabolights:MTBLS620
C25_12months	Sample preparation and UHPLC-MS analysis	1606 Infinity	Agilent Technologies	418	418_1_1.mzML	MetaboLights	MTBLS620	http://identifiers.org/metabolights:MTBLS620	Data pre-processing	Derived_Spectral_data_preprocessed.xlsx	MetaboLights	MTBLS620	http://identifiers.org/metabolights:MTBLS620
C25_18months	Sample preparation and UHPLC-MS analysis	1607 Infinity	Agilent Technologies	419	419_1_1.mzML	MetaboLights	MTBLS620	http://identifiers.org/metabolights:MTBLS620	Data pre-processing	Derived_Spectral_data_preprocessed.xlsx	MetaboLights	MTBLS620	http://identifiers.org/metabolights:MTBLS620
CO262_12months_i	Sample preparation and UHPLC-MS analysis	1608 Infinity	Agilent Technologies	421	421_1_1.mzML	MetaboLights	MTBLS620	http://identifiers.org/metabolights:MTBLS620	Data pre-processing	Derived_Spectral_data_preprocessed.xlsx	MetaboLights	MTBLS620	http://identifiers.org/metabolights:MTBLS620
CO262_12months_ii	Sample preparation and UHPLC-MS analysis	1609 Infinity	Agilent Technologies	422	422_1_1.mzML	MetaboLights	MTBLS620	http://identifiers.org/metabolights:MTBLS620	Data pre-processing	Derived_Spectral_data_preprocessed.xlsx	MetaboLights	MTBLS620	http://identifiers.org/metabolights:MTBLS620
CO262_24months	Sample preparation and UHPLC-MS analysis	1610 Infinity	Agilent Technologies	423	423_1_1.mzML	MetaboLights	MTBLS620	http://identifiers.org/metabolights:MTBLS620	Data pre-processing	Derived_Spectral_data_preprocessed.xlsx	MetaboLights	MTBLS620	http://identifiers.org/metabolights:MTBLS620
CO262_36months	Sample preparation and UHPLC-MS analysis	1611 Infinity	Agilent Technologies	424	424_1_1.mzML	MetaboLights	MTBLS620	http://identifiers.org/metabolights:MTBLS620	Data pre-processing	Derived_Spectral_data_preprocessed.xlsx	MetaboLights	MTBLS620	http://identifiers.org/metabolights:MTBLS620
C26_6months	Sample preparation and UHPLC-MS analysis	1612 Infinity	Agilent Technologies	426	426_1_1.mzML	MetaboLights	MTBLS620	http://identifiers.org/metabolights:MTBLS620	Data pre-processing	Derived_Spectral_data_preprocessed.xlsx	MetaboLights	MTBLS620	http://identifiers.org/metabolights:MTBLS620
C26_12months	Sample preparation and UHPLC-MS analysis	1613 Infinity	Agilent Technologies	427	427_1_1.mzML	MetaboLights	MTBLS620	http://identifiers.org/metabolights:MTBLS620	Data pre-processing	Derived_Spectral_data_preprocessed.xlsx	MetaboLights	MTBLS620	http://identifiers.org/metabolights:MTBLS620
C26_24months	Sample preparation and UHPLC-MS analysis	1614 Infinity	Agilent Technologies	428	428_1_1.mzML	MetaboLights	MTBLS620	http://identifiers.org/metabolights:MTBLS620	Data pre-processing	Derived_Spectral_data_preprocessed.xlsx	MetaboLights	MTBLS620	http://identifiers.org/metabolights:MTBLS620
C26_36months	Sample preparation and UHPLC-MS analysis	1615 Infinity	Agilent Technologies	429	429_1_1.mzML	MetaboLights	MTBLS620	http://identifiers.org/metabolights:MTBLS620	Data pre-processing	Derived_Spectral_data_preprocessed.xlsx	MetaboLights	MTBLS620	http://identifiers.org/metabolights:MTBLS620
CO263_6months	Sample preparation and UHPLC-MS analysis	1616 Infinity	Agilent Technologies	431	431_1_1.mzML	MetaboLights	MTBLS620	http://identifiers.org/metabolights:MTBLS620	Data pre-processing	Derived_Spectral_data_preprocessed.xlsx	MetaboLights	MTBLS620	http://identifiers.org/metabolights:MTBLS620
CO263_12months	Sample preparation and UHPLC-MS analysis	1617 Infinity	Agilent Technologies	432	432_1_1.mzML	MetaboLights	MTBLS620	http://identifiers.org/metabolights:MTBLS620	Data pre-processing	Derived_Spectral_data_preprocessed.xlsx	MetaboLights	MTBLS620	http://identifiers.org/metabolights:MTBLS620
CO263_24months	Sample preparation and UHPLC-MS analysis	1618 Infinity	Agilent Technologies	433	433_1_1.mzML	MetaboLights	MTBLS620	http://identifiers.org/metabolights:MTBLS620	Data pre-processing	Derived_Spectral_data_preprocessed.xlsx	MetaboLights	MTBLS620	http://identifiers.org/metabolights:MTBLS620
CO263_36months	Sample preparation and UHPLC-MS analysis	1619 Infinity	Agilent Technologies	434	434_1_1.mzML	MetaboLights	MTBLS620	http://identifiers.org/metabolights:MTBLS620	Data pre-processing	Derived_Spectral_data_preprocessed.xlsx	MetaboLights	MTBLS620	http://identifiers.org/metabolights:MTBLS620
C27_3months	Sample preparation and UHPLC-MS analysis	1620 Infinity	Agilent Technologies	436	436_1_1.mzML	MetaboLights	MTBLS620	http://identifiers.org/metabolights:MTBLS620	Data pre-processing	Derived_Spectral_data_preprocessed.xlsx	MetaboLights	MTBLS620	http://identifiers.org/metabolights:MTBLS620
C27_6months	Sample preparation and UHPLC-MS analysis	1621 Infinity	Agilent Technologies	437	437_1_1.mzML	MetaboLights	MTBLS620	http://identifiers.org/metabolights:MTBLS620	Data pre-processing	Derived_Spectral_data_preprocessed.xlsx	MetaboLights	MTBLS620	http://identifiers.org/metabolights:MTBLS620
C27_18months	Sample preparation and UHPLC-MS analysis	1622 Infinity	Agilent Technologies	438	438_1_1.mzML	MetaboLights	MTBLS620	http://identifiers.org/metabolights:MTBLS620	Data pre-processing	Derived_Spectral_data_preprocessed.xlsx	MetaboLights	MTBLS620	http://identifiers.org/metabolights:MTBLS620
C27_36months	Sample preparation and UHPLC-MS analysis	1623 Infinity	Agilent Technologies	439	439_1_1.mzML	MetaboLights	MTBLS620	http://identifiers.org/metabolights:MTBLS620	Data pre-processing	Derived_Spectral_data_preprocessed.xlsx	MetaboLights	MTBLS620	http://identifiers.org/metabolights:MTBLS620
CO282_3months	Sample preparation and UHPLC-MS analysis	1624 Infinity	Agilent Technologies	441	441_1_1.mzML	MetaboLights	MTBLS620	http://identifiers.org/metabolights:MTBLS620	Data pre-processing	Derived_Spectral_data_preprocessed.xlsx	MetaboLights	MTBLS620	http://identifiers.org/metabolights:MTBLS620
CO282_6months	Sample preparation and UHPLC-MS analysis	1625 Infinity	Agilent Technologies	442	442_1_1.mzML	MetaboLights	MTBLS620	http://identifiers.org/metabolights:MTBLS620	Data pre-processing	Derived_Spectral_data_preprocessed.xlsx	MetaboLights	MTBLS620	http://identifiers.org/metabolights:MTBLS620
CO282_24months	Sample preparation and UHPLC-MS analysis	1626 Infinity	Agilent Technologies	443	443_1_1.mzML	MetaboLights	MTBLS620	http://identifiers.org/metabolights:MTBLS620	Data pre-processing	Derived_Spectral_data_preprocessed.xlsx	MetaboLights	MTBLS620	http://identifiers.org/metabolights:MTBLS620
CO282_36months	Sample preparation and UHPLC-MS analysis	1627 Infinity	Agilent Technologies	444	444_1_1.mzML	MetaboLights	MTBLS620	http://identifiers.org/metabolights:MTBLS620	Data pre-processing	Derived_Spectral_data_preprocessed.xlsx	MetaboLights	MTBLS620	http://identifiers.org/metabolights:MTBLS620
CO273_6months	Sample preparation and UHPLC-MS analysis	1628 Infinity	Agilent Technologies	446	446_1_1.mzML	MetaboLights	MTBLS620	http://identifiers.org/metabolights:MTBLS620	Data pre-processing	Derived_Spectral_data_preprocessed.xlsx	MetaboLights	MTBLS620	http://identifiers.org/metabolights:MTBLS620
CO273_18months	Sample preparation and UHPLC-MS analysis	1629 Infinity	Agilent Technologies	447	447_1_1.mzML	MetaboLights	MTBLS620	http://identifiers.org/metabolights:MTBLS620	Data pre-processing	Derived_Spectral_data_preprocessed.xlsx	MetaboLights	MTBLS620	http://identifiers.org/metabolights:MTBLS620
CO273_36months	Sample preparation and UHPLC-MS analysis	1630 Infinity	Agilent Technologies	448	448_1_1.mzML	MetaboLights	MTBLS620	http://identifiers.org/metabolights:MTBLS620	Data pre-processing	Derived_Spectral_data_preprocessed.xlsx	MetaboLights	MTBLS620	http://identifiers.org/metabolights:MTBLS620
CO292_3months	Sample preparation and UHPLC-MS analysis	1631 Infinity	Agilent Technologies	451	451_1_1.mzML	MetaboLights	MTBLS620	http://identifiers.org/metabolights:MTBLS620	Data pre-processing	Derived_Spectral_data_preprocessed.xlsx	MetaboLights	MTBLS620	http://identifiers.org/metabolights:MTBLS620
CO292_12months	Sample preparation and UHPLC-MS analysis	1632 Infinity	Agilent Technologies	452	452_1_1.mzML	MetaboLights	MTBLS620	http://identifiers.org/metabolights:MTBLS620	Data pre-processing	Derived_Spectral_data_preprocessed.xlsx	MetaboLights	MTBLS620	http://identifiers.org/metabolights:MTBLS620
CO292_36months	Sample preparation and UHPLC-MS analysis	1633 Infinity	Agilent Technologies	454	454_1_1.mzML	MetaboLights	MTBLS620	http://identifiers.org/metabolights:MTBLS620	Data pre-processing	Derived_Spectral_data_preprocessed.xlsx	MetaboLights	MTBLS620	http://identifiers.org/metabolights:MTBLS620
C28_3months	Sample preparation and UHPLC-MS analysis	1634 Infinity	Agilent Technologies	456	456_1_1.mzML	MetaboLights	MTBLS620	http://identifiers.org/metabolights:MTBLS620	Data pre-processing	Derived_Spectral_data_preprocessed.xlsx	MetaboLights	MTBLS620	http://identifiers.org/metabolights:MTBLS620
C28_6months	Sample preparation and UHPLC-MS analysis	1635 Infinity	Agilent Technologies	457	457_1_1.mzML	MetaboLights	MTBLS620	http://identifiers.org/metabolights:MTBLS620	Data pre-processing	Derived_Spectral_data_preprocessed.xlsx	MetaboLights	MTBLS620	http://identifiers.org/metabolights:MTBLS620
C28_24months	Sample preparation and UHPLC-MS analysis	1636 Infinity	Agilent Technologies	458	458_1_1.mzML	MetaboLights	MTBLS620	http://identifiers.org/metabolights:MTBLS620	Data pre-processing	Derived_Spectral_data_preprocessed.xlsx	MetaboLights	MTBLS620	http://identifiers.org/metabolights:MTBLS620
C28_36months	Sample preparation and UHPLC-MS analysis	1637 Infinity	Agilent Technologies	459	459_1_1.mzML	MetaboLights	MTBLS620	http://identifiers.org/metabolights:MTBLS620	Data pre-processing	Derived_Spectral_data_preprocessed.xlsx	MetaboLights	MTBLS620	http://identifiers.org/metabolights:MTBLS620
C29_3months	Sample preparation and UHPLC-MS analysis	1638 Infinity	Agilent Technologies	461	461_1_1.mzML	MetaboLights	MTBLS620	http://identifiers.org/metabolights:MTBLS620	Data pre-processing	Derived_Spectral_data_preprocessed.xlsx	MetaboLights	MTBLS620	http://identifiers.org/metabolights:MTBLS620
C29_6months	Sample preparation and UHPLC-MS analysis	1639 Infinity	Agilent Technologies	462	462_1_1.mzML	MetaboLights	MTBLS620	http://identifiers.org/metabolights:MTBLS620	Data pre-processing	Derived_Spectral_data_preprocessed.xlsx	MetaboLights	MTBLS620	http://identifiers.org/metabolights:MTBLS620
C29_24months	Sample preparation and UHPLC-MS analysis	1640 Infinity	Agilent Technologies	463	463_1_1.mzML	MetaboLights	MTBLS620	http://identifiers.org/metabolights:MTBLS620	Data pre-processing	Derived_Spectral_data_preprocessed.xlsx	MetaboLights	MTBLS620	http://identifiers.org/metabolights:MTBLS620
C29_36months	Sample preparation and UHPLC-MS analysis	1641 Infinity	Agilent Technologies	464	464_1_1.mzML	MetaboLights	MTBLS620	http://identifiers.org/metabolights:MTBLS620	Data pre-processing	Derived_Spectral_data_preprocessed.xlsx	MetaboLights	MTBLS620	http://identifiers.org/metabolights:MTBLS620
CO283_3months	Sample preparation and UHPLC-MS analysis	1642 Infinity	Agilent Technologies	466	466_1_1.mzML	MetaboLights	MTBLS620	http://identifiers.org/metabolights:MTBLS620	Data pre-processing	Derived_Spectral_data_preprocessed.xlsx	MetaboLights	MTBLS620	http://identifiers.org/metabolights:MTBLS620
CO283_6months	Sample preparation and UHPLC-MS analysis	1643 Infinity	Agilent Technologies	467	467_1_1.mzML	MetaboLights	MTBLS620	http://identifiers.org/metabolights:MTBLS620	Data pre-processing	Derived_Spectral_data_preprocessed.xlsx	MetaboLights	MTBLS620	http://identifiers.org/metabolights:MTBLS620
CO283_18months	Sample preparation and UHPLC-MS analysis	1644 Infinity	Agilent Technologies	468	468_1_1.mzML	MetaboLights	MTBLS620	http://identifiers.org/metabolights:MTBLS620	Data pre-processing	Derived_Spectral_data_preprocessed.xlsx	MetaboLights	MTBLS620	http://identifiers.org/metabolights:MTBLS620
CO283_36months	Sample preparation and UHPLC-MS analysis	1645 Infinity	Agilent Technologies	469	469_1_1.mzML	MetaboLights	MTBLS620	http://identifiers.org/metabolights:MTBLS620	Data pre-processing	Derived_Spectral_data_preprocessed.xlsx	MetaboLights	MTBLS620	http://identifiers.org/metabolights:MTBLS620
CO293_3months	Sample preparation and UHPLC-MS analysis	1646 Infinity	Agilent Technologies	471	471_1_1.mzML	MetaboLights	MTBLS620	http://identifiers.org/metabolights:MTBLS620	Data pre-processing	Derived_Spectral_data_preprocessed.xlsx	MetaboLights	MTBLS620	http://identifiers.org/metabolights:MTBLS620
CO293_6months	Sample preparation and UHPLC-MS analysis	1647 Infinity	Agilent Technologies	472	472_1_1.mzML	MetaboLights	MTBLS620	http://identifiers.org/metabolights:MTBLS620	Data pre-processing	Derived_Spectral_data_preprocessed.xlsx	MetaboLights	MTBLS620	http://identifiers.org/metabolights:MTBLS620
CO293_24months	Sample preparation and UHPLC-MS analysis	1648 Infinity	Agilent Technologies	473	473_1_1.mzML	MetaboLights	MTBLS620	http://identifiers.org/metabolights:MTBLS620	Data pre-processing	Derived_Spectral_data_preprocessed.xlsx	MetaboLights	MTBLS620	http://identifiers.org/metabolights:MTBLS620
CO293_36months	Sample preparation and UHPLC-MS analysis	1649 Infinity	Agilent Technologies	474	474_1_1.mzML	MetaboLights	MTBLS620	http://identifiers.org/metabolights:MTBLS620	Data pre-processing	Derived_Spectral_data_preprocessed.xlsx	MetaboLights	MTBLS620	http://identifiers.org/metabolights:MTBLS620
CO392_6months	Sample preparation and UHPLC-MS analysis	1650 Infinity	Agilent Technologies	476	476_1_1.mzML	MetaboLights	MTBLS620	http://identifiers.org/metabolights:MTBLS620	Data pre-processing	Derived_Spectral_data_preprocessed.xlsx	MetaboLights	MTBLS620	http://identifiers.org/metabolights:MTBLS620
CO392_12months	Sample preparation and UHPLC-MS analysis	1651 Infinity	Agilent Technologies	477	477_1_1.mzML	MetaboLights	MTBLS620	http://identifiers.org/metabolights:MTBLS620	Data pre-processing	Derived_Spectral_data_preprocessed.xlsx	MetaboLights	MTBLS620	http://identifiers.org/metabolights:MTBLS620
CO392_24months	Sample preparation and UHPLC-MS analysis	1652 Infinity	Agilent Technologies	478	478_1_1.mzML	MetaboLights	MTBLS620	http://identifiers.org/metabolights:MTBLS620	Data pre-processing	Derived_Spectral_data_preprocessed.xlsx	MetaboLights	MTBLS620	http://identifiers.org/metabolights:MTBLS620
C30_3months	Sample preparation and UHPLC-MS analysis	1653 Infinity	Agilent Technologies	480	480_1_1.mzML	MetaboLights	MTBLS620	http://identifiers.org/metabolights:MTBLS620	Data pre-processing	Derived_Spectral_data_preprocessed.xlsx	MetaboLights	MTBLS620	http://identifiers.org/metabolights:MTBLS620
C30_6months	Sample preparation and UHPLC-MS analysis	1654 Infinity	Agilent Technologies	481	481_1_1.mzML	MetaboLights	MTBLS620	http://identifiers.org/metabolights:MTBLS620	Data pre-processing	Derived_Spectral_data_preprocessed.xlsx	MetaboLights	MTBLS620	http://identifiers.org/metabolights:MTBLS620
C30_18months	Sample preparation and UHPLC-MS analysis	1655 Infinity	Agilent Technologies	482	482_1_1.mzML	MetaboLights	MTBLS620	http://identifiers.org/metabolights:MTBLS620	Data pre-processing	Derived_Spectral_data_preprocessed.xlsx	MetaboLights	MTBLS620	http://identifiers.org/metabolights:MTBLS620
C30_24months	Sample preparation and UHPLC-MS analysis	1656 Infinity	Agilent Technologies	483	483_1_1.mzML	MetaboLights	MTBLS620	http://identifiers.org/metabolights:MTBLS620	Data pre-processing	Derived_Spectral_data_preprocessed.xlsx	MetaboLights	MTBLS620	http://identifiers.org/metabolights:MTBLS620
CO303_3months	Sample preparation and UHPLC-MS analysis	1657 Infinity	Agilent Technologies	485	485_1_1.mzML	MetaboLights	MTBLS620	http://identifiers.org/metabolights:MTBLS620	Data pre-processing	Derived_Spectral_data_preprocessed.xlsx	MetaboLights	MTBLS620	http://identifiers.org/metabolights:MTBLS620
CO303_6months	Sample preparation and UHPLC-MS analysis	1658 Infinity	Agilent Technologies	486	486_1_1.mzML	MetaboLights	MTBLS620	http://identifiers.org/metabolights:MTBLS620	Data pre-processing	Derived_Spectral_data_preprocessed.xlsx	MetaboLights	MTBLS620	http://identifiers.org/metabolights:MTBLS620
CO303_18months	Sample preparation and UHPLC-MS analysis	1659 Infinity	Agilent Technologies	487	487_1_1.mzML	MetaboLights	MTBLS620	http://identifiers.org/metabolights:MTBLS620	Data pre-processing	Derived_Spectral_data_preprocessed.xlsx	MetaboLights	MTBLS620	http://identifiers.org/metabolights:MTBLS620
CO303_24months	Sample preparation and UHPLC-MS analysis	1660 Infinity	Agilent Technologies	488	488_1_1.mzML	MetaboLights	MTBLS620	http://identifiers.org/metabolights:MTBLS620	Data pre-processing	Derived_Spectral_data_preprocessed.xlsx	MetaboLights	MTBLS620	http://identifiers.org/metabolights:MTBLS620
CO403_12months	Sample preparation and UHPLC-MS analysis	1661 Infinity	Agilent Technologies	490	490_1_1.mzML	MetaboLights	MTBLS620	http://identifiers.org/metabolights:MTBLS620	Data pre-processing	Derived_Spectral_data_preprocessed.xlsx	MetaboLights	MTBLS620	http://identifiers.org/metabolights:MTBLS620
CO403_18months	Sample preparation and UHPLC-MS analysis	1662 Infinity	Agilent Technologies	491	491_1_1.mzML	MetaboLights	MTBLS620	http://identifiers.org/metabolights:MTBLS620	Data pre-processing	Derived_Spectral_data_preprocessed.xlsx	MetaboLights	MTBLS620	http://identifiers.org/metabolights:MTBLS620
CO302_3months	Sample preparation and UHPLC-MS analysis	1663 Infinity	Agilent Technologies	493	493_1_1.mzML	MetaboLights	MTBLS620	http://identifiers.org/metabolights:MTBLS620	Data pre-processing	Derived_Spectral_data_preprocessed.xlsx	MetaboLights	MTBLS620	http://identifiers.org/metabolights:MTBLS620
CO302_6months	Sample preparation and UHPLC-MS analysis	1664 Infinity	Agilent Technologies	494	494_1_1.mzML	MetaboLights	MTBLS620	http://identifiers.org/metabolights:MTBLS620	Data pre-processing	Derived_Spectral_data_preprocessed.xlsx	MetaboLights	MTBLS620	http://identifiers.org/metabolights:MTBLS620
CO302_18months	Sample preparation and UHPLC-MS analysis	1665 Infinity	Agilent Technologies	495	495_1_1.mzML	MetaboLights	MTBLS620	http://identifiers.org/metabolights:MTBLS620	Data pre-processing	Derived_Spectral_data_preprocessed.xlsx	MetaboLights	MTBLS620	http://identifiers.org/metabolights:MTBLS620
CO302_24months	Sample preparation and UHPLC-MS analysis	1666 Infinity	Agilent Technologies	496	496_1_1.mzML	MetaboLights	MTBLS620	http://identifiers.org/metabolights:MTBLS620	Data pre-processing	Derived_Spectral_data_preprocessed.xlsx	MetaboLights	MTBLS620	http://identifiers.org/metabolights:MTBLS620
C39_6months	Sample preparation and UHPLC-MS analysis	1667 Infinity	Agilent Technologies	498	498_1_1.mzML	MetaboLights	MTBLS620	http://identifiers.org/metabolights:MTBLS620	Data pre-processing	Derived_Spectral_data_preprocessed.xlsx	MetaboLights	MTBLS620	http://identifiers.org/metabolights:MTBLS620
C39_12months	Sample preparation and UHPLC-MS analysis	1668 Infinity	Agilent Technologies	499	499_1_1.mzML	MetaboLights	MTBLS620	http://identifiers.org/metabolights:MTBLS620	Data pre-processing	Derived_Spectral_data_preprocessed.xlsx	MetaboLights	MTBLS620	http://identifiers.org/metabolights:MTBLS620
C39_24months	Sample preparation and UHPLC-MS analysis	1669 Infinity	Agilent Technologies	500	500_1_1.mzML	MetaboLights	MTBLS620	http://identifiers.org/metabolights:MTBLS620	Data pre-processing	Derived_Spectral_data_preprocessed.xlsx	MetaboLights	MTBLS620	http://identifiers.org/metabolights:MTBLS620
CO393_6months	Sample preparation and UHPLC-MS analysis	1670 Infinity	Agilent Technologies	502	502_1_1.mzML	MetaboLights	MTBLS620	http://identifiers.org/metabolights:MTBLS620	Data pre-processing	Derived_Spectral_data_preprocessed.xlsx	MetaboLights	MTBLS620	http://identifiers.org/metabolights:MTBLS620
CO393_12months	Sample preparation and UHPLC-MS analysis	1671 Infinity	Agilent Technologies	503	503_1_1.mzML	MetaboLights	MTBLS620	http://identifiers.org/metabolights:MTBLS620	Data pre-processing	Derived_Spectral_data_preprocessed.xlsx	MetaboLights	MTBLS620	http://identifiers.org/metabolights:MTBLS620
CO393_24months	Sample preparation and UHPLC-MS analysis	1672 Infinity	Agilent Technologies	504	504_1_1.mzML	MetaboLights	MTBLS620	http://identifiers.org/metabolights:MTBLS620	Data pre-processing	Derived_Spectral_data_preprocessed.xlsx	MetaboLights	MTBLS620	http://identifiers.org/metabolights:MTBLS620
C40_12months	Sample preparation and UHPLC-MS analysis	1673 Infinity	Agilent Technologies	506	506_1_1.mzML	MetaboLights	MTBLS620	http://identifiers.org/metabolights:MTBLS620	Data pre-processing	Derived_Spectral_data_preprocessed.xlsx	MetaboLights	MTBLS620	http://identifiers.org/metabolights:MTBLS620
C40_18months	Sample preparation and UHPLC-MS analysis	1674 Infinity	Agilent Technologies	507	507_1_1.mzML	MetaboLights	MTBLS620	http://identifiers.org/metabolights:MTBLS620	Data pre-processing	Derived_Spectral_data_preprocessed.xlsx	MetaboLights	MTBLS620	http://identifiers.org/metabolights:MTBLS620
CO402_12months	Sample preparation and UHPLC-MS analysis	1675 Infinity	Agilent Technologies	509	509_1_1.mzML	MetaboLights	MTBLS620	http://identifiers.org/metabolights:MTBLS620	Data pre-processing	Derived_Spectral_data_preprocessed.xlsx	MetaboLights	MTBLS620	http://identifiers.org/metabolights:MTBLS620
CO402_24months	Sample preparation and UHPLC-MS analysis	1676 Infinity	Agilent Technologies	510	510_1_1.mzML	MetaboLights	MTBLS620	http://identifiers.org/metabolights:MTBLS620	Data pre-processing	Derived_Spectral_data_preprocessed.xlsx	MetaboLights	MTBLS620	http://identifiers.org/metabolights:MTBLS620
CO313_12months	Sample preparation and UHPLC-MS analysis	1677 Infinity	Agilent Technologies	512	512_1_1.mzML	MetaboLights	MTBLS620	http://identifiers.org/metabolights:MTBLS620	Data pre-processing	Derived_Spectral_data_preprocessed.xlsx	MetaboLights	MTBLS620	http://identifiers.org/metabolights:MTBLS620
CO313_36months	Sample preparation and UHPLC-MS analysis	1678 Infinity	Agilent Technologies	513	513_1_1.mzML	MetaboLights	MTBLS620	http://identifiers.org/metabolights:MTBLS620	Data pre-processing	Derived_Spectral_data_preprocessed.xlsx	MetaboLights	MTBLS620	http://identifiers.org/metabolights:MTBLS620
C31_18months	Sample preparation and UHPLC-MS analysis	1679 Infinity	Agilent Technologies	515	515_1_1.mzML	MetaboLights	MTBLS620	http://identifiers.org/metabolights:MTBLS620	Data pre-processing	Derived_Spectral_data_preprocessed.xlsx	MetaboLights	MTBLS620	http://identifiers.org/metabolights:MTBLS620
C31_36months	Sample preparation and UHPLC-MS analysis	1680 Infinity	Agilent Technologies	516	516_1_1.mzML	MetaboLights	MTBLS620	http://identifiers.org/metabolights:MTBLS620	Data pre-processing	Derived_Spectral_data_preprocessed.xlsx	MetaboLights	MTBLS620	http://identifiers.org/metabolights:MTBLS620
CO312_12months	Sample preparation and UHPLC-MS analysis	1681 Infinity	Agilent Technologies	518	518_1_1.mzML	MetaboLights	MTBLS620	http://identifiers.org/metabolights:MTBLS620	Data pre-processing	Derived_Spectral_data_preprocessed.xlsx	MetaboLights	MTBLS620	http://identifiers.org/metabolights:MTBLS620
CO312_36months	Sample preparation and UHPLC-MS analysis	1682 Infinity	Agilent Technologies	519	519_1_1.mzML	MetaboLights	MTBLS620	http://identifiers.org/metabolights:MTBLS620	Data pre-processing	Derived_Spectral_data_preprocessed.xlsx	MetaboLights	MTBLS620	http://identifiers.org/metabolights:MTBLS620
CO322_3months	Sample preparation and UHPLC-MS analysis	1683 Infinity	Agilent Technologies	521	521_1_1.mzML	MetaboLights	MTBLS620	http://identifiers.org/metabolights:MTBLS620	Data pre-processing	Derived_Spectral_data_preprocessed.xlsx	MetaboLights	MTBLS620	http://identifiers.org/metabolights:MTBLS620
CO322_6months	Sample preparation and UHPLC-MS analysis	1684 Infinity	Agilent Technologies	522	522_1_1.mzML	MetaboLights	MTBLS620	http://identifiers.org/metabolights:MTBLS620	Data pre-processing	Derived_Spectral_data_preprocessed.xlsx	MetaboLights	MTBLS620	http://identifiers.org/metabolights:MTBLS620
CO322_18months	Sample preparation and UHPLC-MS analysis	1685 Infinity	Agilent Technologies	523	523_1_1.mzML	MetaboLights	MTBLS620	http://identifiers.org/metabolights:MTBLS620	Data pre-processing	Derived_Spectral_data_preprocessed.xlsx	MetaboLights	MTBLS620	http://identifiers.org/metabolights:MTBLS620
CO322_24months	Sample preparation and UHPLC-MS analysis	1686 Infinity	Agilent Technologies	524	524_1_1.mzML	MetaboLights	MTBLS620	http://identifiers.org/metabolights:MTBLS620	Data pre-processing	Derived_Spectral_data_preprocessed.xlsx	MetaboLights	MTBLS620	http://identifiers.org/metabolights:MTBLS620
C32_3months	Sample preparation and UHPLC-MS analysis	1687 Infinity	Agilent Technologies	526	526_1_1.mzML	MetaboLights	MTBLS620	http://identifiers.org/metabolights:MTBLS620	Data pre-processing	Derived_Spectral_data_preprocessed.xlsx	MetaboLights	MTBLS620	http://identifiers.org/metabolights:MTBLS620
C32_6months	Sample preparation and UHPLC-MS analysis	1688 Infinity	Agilent Technologies	527	527_1_1.mzML	MetaboLights	MTBLS620	http://identifiers.org/metabolights:MTBLS620	Data pre-processing	Derived_Spectral_data_preprocessed.xlsx	MetaboLights	MTBLS620	http://identifiers.org/metabolights:MTBLS620
C32_18months_i	Sample preparation and UHPLC-MS analysis	1689 Infinity	Agilent Technologies	528	528_1_1.mzML	MetaboLights	MTBLS620	http://identifiers.org/metabolights:MTBLS620	Data pre-processing	Derived_Spectral_data_preprocessed.xlsx	MetaboLights	MTBLS620	http://identifiers.org/metabolights:MTBLS620
C32_18months_ii	Sample preparation and UHPLC-MS analysis	1690 Infinity	Agilent Technologies	529	529_1_1.mzML	MetaboLights	MTBLS620	http://identifiers.org/metabolights:MTBLS620	Data pre-processing	Derived_Spectral_data_preprocessed.xlsx	MetaboLights	MTBLS620	http://identifiers.org/metabolights:MTBLS620
CO323_3months	Sample preparation and UHPLC-MS analysis	1691 Infinity	Agilent Technologies	531	531_1_1.mzML	MetaboLights	MTBLS620	http://identifiers.org/metabolights:MTBLS620	Data pre-processing	Derived_Spectral_data_preprocessed.xlsx	MetaboLights	MTBLS620	http://identifiers.org/metabolights:MTBLS620
CO323_6months	Sample preparation and UHPLC-MS analysis	1692 Infinity	Agilent Technologies	532	532_1_1.mzML	MetaboLights	MTBLS620	http://identifiers.org/metabolights:MTBLS620	Data pre-processing	Derived_Spectral_data_preprocessed.xlsx	MetaboLights	MTBLS620	http://identifiers.org/metabolights:MTBLS620
CO323_12months	Sample preparation and UHPLC-MS analysis	1693 Infinity	Agilent Technologies	533	533_1_1.mzML	MetaboLights	MTBLS620	http://identifiers.org/metabolights:MTBLS620	Data pre-processing	Derived_Spectral_data_preprocessed.xlsx	MetaboLights	MTBLS620	http://identifiers.org/metabolights:MTBLS620
CO323_24months	Sample preparation and UHPLC-MS analysis	1694 Infinity	Agilent Technologies	534	534_1_1.mzML	MetaboLights	MTBLS620	http://identifiers.org/metabolights:MTBLS620	Data pre-processing	Derived_Spectral_data_preprocessed.xlsx	MetaboLights	MTBLS620	http://identifiers.org/metabolights:MTBLS620
CO333_18months	Sample preparation and UHPLC-MS analysis	1695 Infinity	Agilent Technologies	537	537_1_1.mzML	MetaboLights	MTBLS620	http://identifiers.org/metabolights:MTBLS620	Data pre-processing	Derived_Spectral_data_preprocessed.xlsx	MetaboLights	MTBLS620	http://identifiers.org/metabolights:MTBLS620
C33_3months	Sample preparation and UHPLC-MS analysis	1696 Infinity	Agilent Technologies	539	539_1_1.mzML	MetaboLights	MTBLS620	http://identifiers.org/metabolights:MTBLS620	Data pre-processing	Derived_Spectral_data_preprocessed.xlsx	MetaboLights	MTBLS620	http://identifiers.org/metabolights:MTBLS620
C33_12months	Sample preparation and UHPLC-MS analysis	1697 Infinity	Agilent Technologies	540	540_1_1.mzML	MetaboLights	MTBLS620	http://identifiers.org/metabolights:MTBLS620	Data pre-processing	Derived_Spectral_data_preprocessed.xlsx	MetaboLights	MTBLS620	http://identifiers.org/metabolights:MTBLS620
CO342_3months	Sample preparation and UHPLC-MS analysis	1698 Infinity	Agilent Technologies	542	542_1_1.mzML	MetaboLights	MTBLS620	http://identifiers.org/metabolights:MTBLS620	Data pre-processing	Derived_Spectral_data_preprocessed.xlsx	MetaboLights	MTBLS620	http://identifiers.org/metabolights:MTBLS620
CO342_6months	Sample preparation and UHPLC-MS analysis	1699 Infinity	Agilent Technologies	543	543_1_1.mzML	MetaboLights	MTBLS620	http://identifiers.org/metabolights:MTBLS620	Data pre-processing	Derived_Spectral_data_preprocessed.xlsx	MetaboLights	MTBLS620	http://identifiers.org/metabolights:MTBLS620
CO342_12months	Sample preparation and UHPLC-MS analysis	1700 Infinity	Agilent Technologies	544	544_1_1.mzML	MetaboLights	MTBLS620	http://identifiers.org/metabolights:MTBLS620	Data pre-processing	Derived_Spectral_data_preprocessed.xlsx	MetaboLights	MTBLS620	http://identifiers.org/metabolights:MTBLS620
CO342_18months	Sample preparation and UHPLC-MS analysis	1701 Infinity	Agilent Technologies	545	545_1_1.mzML	MetaboLights	MTBLS620	http://identifiers.org/metabolights:MTBLS620	Data pre-processing	Derived_Spectral_data_preprocessed.xlsx	MetaboLights	MTBLS620	http://identifiers.org/metabolights:MTBLS620
CO343_3months	Sample preparation and UHPLC-MS analysis	1702 Infinity	Agilent Technologies	547	547_1_1.mzML	MetaboLights	MTBLS620	http://identifiers.org/metabolights:MTBLS620	Data pre-processing	Derived_Spectral_data_preprocessed.xlsx	MetaboLights	MTBLS620	http://identifiers.org/metabolights:MTBLS620
CO343_6months	Sample preparation and UHPLC-MS analysis	1703 Infinity	Agilent Technologies	548	548_1_1.mzML	MetaboLights	MTBLS620	http://identifiers.org/metabolights:MTBLS620	Data pre-processing	Derived_Spectral_data_preprocessed.xlsx	MetaboLights	MTBLS620	http://identifiers.org/metabolights:MTBLS620
CO343_12months	Sample preparation and UHPLC-MS analysis	1704 Infinity	Agilent Technologies	549	549_1_1.mzML	MetaboLights	MTBLS620	http://identifiers.org/metabolights:MTBLS620	Data pre-processing	Derived_Spectral_data_preprocessed.xlsx	MetaboLights	MTBLS620	http://identifiers.org/metabolights:MTBLS620
CO343_18months	Sample preparation and UHPLC-MS analysis	1705 Infinity	Agilent Technologies	550	550_1_1.mzML	MetaboLights	MTBLS620	http://identifiers.org/metabolights:MTBLS620	Data pre-processing	Derived_Spectral_data_preprocessed.xlsx	MetaboLights	MTBLS620	http://identifiers.org/metabolights:MTBLS620
C34_3months	Sample preparation and UHPLC-MS analysis	1706 Infinity	Agilent Technologies	552	552_1_1.mzML	MetaboLights	MTBLS620	http://identifiers.org/metabolights:MTBLS620	Data pre-processing	Derived_Spectral_data_preprocessed.xlsx	MetaboLights	MTBLS620	http://identifiers.org/metabolights:MTBLS620
C34_12months	Sample preparation and UHPLC-MS analysis	1707 Infinity	Agilent Technologies	554	554_1_1.mzML	MetaboLights	MTBLS620	http://identifiers.org/metabolights:MTBLS620	Data pre-processing	Derived_Spectral_data_preprocessed.xlsx	MetaboLights	MTBLS620	http://identifiers.org/metabolights:MTBLS620
C34_24months	Sample preparation and UHPLC-MS analysis	1708 Infinity	Agilent Technologies	555	555_1_1.mzML	MetaboLights	MTBLS620	http://identifiers.org/metabolights:MTBLS620	Data pre-processing	Derived_Spectral_data_preprocessed.xlsx	MetaboLights	MTBLS620	http://identifiers.org/metabolights:MTBLS620
CO353_6months	Sample preparation and UHPLC-MS analysis	1709 Infinity	Agilent Technologies	557	557_1_1.mzML	MetaboLights	MTBLS620	http://identifiers.org/metabolights:MTBLS620	Data pre-processing	Derived_Spectral_data_preprocessed.xlsx	MetaboLights	MTBLS620	http://identifiers.org/metabolights:MTBLS620
CO353_12months	Sample preparation and UHPLC-MS analysis	1710 Infinity	Agilent Technologies	558	558_1_1.mzML	MetaboLights	MTBLS620	http://identifiers.org/metabolights:MTBLS620	Data pre-processing	Derived_Spectral_data_preprocessed.xlsx	MetaboLights	MTBLS620	http://identifiers.org/metabolights:MTBLS620
CO353_18months	Sample preparation and UHPLC-MS analysis	1711 Infinity	Agilent Technologies	559	559_1_1.mzML	MetaboLights	MTBLS620	http://identifiers.org/metabolights:MTBLS620	Data pre-processing	Derived_Spectral_data_preprocessed.xlsx	MetaboLights	MTBLS620	http://identifiers.org/metabolights:MTBLS620
C35_6months	Sample preparation and UHPLC-MS analysis	1712 Infinity	Agilent Technologies	561	561_1_1.mzML	MetaboLights	MTBLS620	http://identifiers.org/metabolights:MTBLS620	Data pre-processing	Derived_Spectral_data_preprocessed.xlsx	MetaboLights	MTBLS620	http://identifiers.org/metabolights:MTBLS620
C35_12months	Sample preparation and UHPLC-MS analysis	1713 Infinity	Agilent Technologies	562	562_1_1.mzML	MetaboLights	MTBLS620	http://identifiers.org/metabolights:MTBLS620	Data pre-processing	Derived_Spectral_data_preprocessed.xlsx	MetaboLights	MTBLS620	http://identifiers.org/metabolights:MTBLS620
C35_18months	Sample preparation and UHPLC-MS analysis	1714 Infinity	Agilent Technologies	563	563_1_1.mzML	MetaboLights	MTBLS620	http://identifiers.org/metabolights:MTBLS620	Data pre-processing	Derived_Spectral_data_preprocessed.xlsx	MetaboLights	MTBLS620	http://identifiers.org/metabolights:MTBLS620
CO352_6months	Sample preparation and UHPLC-MS analysis	1715 Infinity	Agilent Technologies	565	565_1_1.mzML	MetaboLights	MTBLS620	http://identifiers.org/metabolights:MTBLS620	Data pre-processing	Derived_Spectral_data_preprocessed.xlsx	MetaboLights	MTBLS620	http://identifiers.org/metabolights:MTBLS620
CO352_12months	Sample preparation and UHPLC-MS analysis	1716 Infinity	Agilent Technologies	566	566_1_1.mzML	MetaboLights	MTBLS620	http://identifiers.org/metabolights:MTBLS620	Data pre-processing	Derived_Spectral_data_preprocessed.xlsx	MetaboLights	MTBLS620	http://identifiers.org/metabolights:MTBLS620
CO352_18months	Sample preparation and UHPLC-MS analysis	1717 Infinity	Agilent Technologies	567	567_1_1.mzML	MetaboLights	MTBLS620	http://identifiers.org/metabolights:MTBLS620	Data pre-processing	Derived_Spectral_data_preprocessed.xlsx	MetaboLights	MTBLS620	http://identifiers.org/metabolights:MTBLS620
